# Supplementary material for: [4-(Dimethyl­amino)­phen­yl]diphenyl­phosphine selenide
Source: Acta Crystallogr Sect E Struct Rep Online. 2012 Oct 20;68(Pt 11):o3153–4. doi: 10.1107/S1600536812042602 (PMC3515250; doi:10.1107/S1600536812042602)
Supplement: Supplementary file 1 [file e-68-o3153-sup1.cif]

##############################################################################
#                                                                            #
# This CIF contains the data in a paper accepted for publication in          #
# Acta Crystallographica Section E. It conforms to the requirements of       #
# Notes for Authors for Acta Crystallographica Section E, and has been       #
# peer reviewed under the auspices of the IUCr Commission on Journals.       #
#                                                                            #
# Full details of the Crystallographic Information File format               #
# are given in the paper "The Crystallographic Information File (CIF):       #
# a New Standard Archive File for Crystallography" by S. R. Hall, F. H.      #
# Allen and I. D. Brown [Acta Cryst. (1991), A47, 655-685].                  #
#                                                                            #
# The current version of the core CIF dictionary is obtainable from          #
# ftp://ftp.iucr.org/pub/cif_core.dic.                                       #
#                                                                            #
# Software is freely available for graphical display of the structure(s)     #
# in this CIF. For information consult the CIF software page                 #
# http://www.iucr.org/resources/cif/software.                                #
#                                                                            #
# This file may be used for bona fide research purposes within the           #
# scientific community so long as proper attribution is given to the journal # 
# article from which it was obtained.                                        #
#                                                                            #
##############################################################################
data_global
_audit_creation_method     'WinGX routine CIF_UPDATE'
_audit_conform_dict_name     cif_core.dic
_audit_conform_dict_version     2.4
_journal_data_validation_number     ?
_journal_date_recd_electronic     2012-09-27
_journal_date_accepted     2012-10-11
_journal_name_full     'Acta Crystallographica, Section E'
_journal_year     2012
_journal_volume     68
_journal_issue     11
_journal_page_first     o3153
_journal_page_last     o3154
_journal_paper_category     QO
_journal_paper_doi     10.1107/S1600536812042602
_journal_coeditor_code     YK2075
_publ_contact_author_name     'Muller, Alfred'
_publ_contact_author_address
;
Research Centre for Synthesis and Catalysis
Department of Chemistry
University of Johannesburg (APK Campus)
PO Box 524
Auckland Park
Johannesburg
2006
South Africa
;
_publ_contact_author_email     'mullera@uj.ac.za'
_publ_contact_author_fax     '+27-11-559 2819'
_publ_contact_author_phone     '+27-11-559 2359'
_publ_section_title
;
[4-(Dimethylamino)phenyl]diphenylphosphine selenide
;
loop_
    _publ_author_name
    _publ_author_footnote
    _publ_author_address
    'Davis, Wade L.' .
;
Research Centre for Synthesis and Catalysis
Department of Chemistry
University of Johannesburg (APK Campus)
PO Box 524
Auckland Park
Johannesburg
2006
South Africa
;
    'Muller, Alfred' .
;
Research Centre for Synthesis and Catalysis
Department of Chemistry
University of Johannesburg (APK Campus)
PO Box 524
Auckland Park
Johannesburg
2006
South Africa
;
data_I
_audit_creation_method     'WinGX routine CIF_UPDATE'
_chemical_name_systematic
;
[4-(Dimethylamino)phenyl]diphenylphosphine selenide
;
_chemical_formula_moiety     'C20 H20 N P Se'
_chemical_formula_sum     'C20 H20 N P Se'
_chemical_formula_iupac     'C20 H20 N P Se'
_chemical_formula_weight     384.3
_symmetry_cell_setting     monoclinic
_symmetry_space_group_name_H-M     'P 21/c'
_symmetry_space_group_name_Hall     '-P 2ybc'
loop_
    _symmetry_equiv_pos_as_xyz
    'x, y, z'
    '-x, y+1/2, -z+1/2'
    '-x, -y, -z'
    'x, -y-1/2, z-1/2'
_cell_length_a     12.1757(13)
_cell_length_b     10.6173(11)
_cell_length_c     17.5211(14)
_cell_angle_alpha     90
_cell_angle_beta     128.098(5)
_cell_angle_gamma     90
_cell_volume     1782.5(3)
_cell_formula_units_Z     4
_cell_measurement_reflns_used     9940
_cell_measurement_theta_min     2.34
_cell_measurement_theta_max     28.27
_cell_measurement_temperature     100(2)
_exptl_crystal_description     'cuboid'
_exptl_crystal_colour     'colourless'
_exptl_crystal_size_max     0.22
_exptl_crystal_size_mid     0.11
_exptl_crystal_size_min     0.09
_exptl_crystal_density_diffrn     1.432
_exptl_crystal_density_method     'not measured'
_exptl_crystal_F_000     784
_exptl_absorpt_coefficient_mu     2.195
_exptl_absorpt_correction_type     multi-scan
_exptl_absorpt_process_details
;
(SADABS; Bruker, 2008)
;
_exptl_absorpt_correction_T_min     0.6432
_exptl_absorpt_correction_T_max     0.8266
_exptl_special_details
;
The intensity data was collected on a Bruker Apex DUO 4 K CCD diffractometer
using an exposure time of 20 s/frame. A total of 2352 frames were collected
with a frame width of 0.5\% covering up to \q = 28.66\% with 99.3%
completeness accomplished.
;
_diffrn_ambient_temperature     100(2)
_diffrn_radiation_type     MoK\a
_diffrn_radiation_wavelength     0.71073
_diffrn_radiation_source     'sealed tube'
_diffrn_radiation_monochromator     graphite
_diffrn_measurement_device_type     'Bruker APEX DUO 4K CCD'
_diffrn_measurement_method     '\f and \w scans'
_diffrn_detector_area_resol_mean     8.4
_diffrn_reflns_number     31924
_diffrn_reflns_av_R_equivalents     0.0502
_diffrn_reflns_theta_min     2.13
_diffrn_reflns_theta_max     28.66
_diffrn_reflns_theta_full     28.66
_diffrn_measured_fraction_theta_max     0.993
_diffrn_measured_fraction_theta_full     0.993
_diffrn_reflns_limit_h_min     -16
_diffrn_reflns_limit_h_max     16
_diffrn_reflns_limit_k_min     -14
_diffrn_reflns_limit_k_max     14
_diffrn_reflns_limit_l_min     -23
_diffrn_reflns_limit_l_max     23
_diffrn_standards_number     0
_diffrn_standards_interval_count     0
_diffrn_standards_interval_time     0
_diffrn_standards_decay_%     0
_refine_special_details
;
Refinement of <i>F</i>^2^ against ALL reflections. The weighted <i>R</i>-factor
<i>wR</i> and goodness of fit <i>S</i> are based on <i>F</i>^2^, conventional
<i>R</i>-factors <i>R</i> are based on <i>F</i>, with <i>F</i> set to zero for
negative <i>F</i>^2^. The threshold expression of <i>F</i>^2^ >
\s(<i>F</i>^2^) is used only for calculating <i>R</i>-factors(gt) <i>etc</i>.
and is not relevant to the choice of reflections for refinement.
<i>R</i>-factors based on <i>F</i>^2^ are statistically about twice as large
as those based on <i>F</i>, and <i>R</i>- factors based on ALL data will be
even larger.
;
_reflns_number_total     4553
_reflns_number_gt     3798
_reflns_threshold_expression     >2\s(I)
_refine_ls_structure_factor_coef     Fsqd
_refine_ls_matrix_type     full
_refine_ls_R_factor_all     0.0475
_refine_ls_R_factor_gt     0.036
_refine_ls_wR_factor_gt     0.0923
_refine_ls_wR_factor_ref     0.0968
_refine_ls_goodness_of_fit_ref     1.06
_refine_ls_restrained_S_all     1.06
_refine_ls_number_reflns     4553
_refine_ls_number_parameters     210
_refine_ls_number_restraints     0
_refine_ls_hydrogen_treatment     constr
_refine_ls_weighting_scheme     calc
_refine_ls_weighting_details
         'calc w=1/[\s^2^(Fo^2^)+(0.0336P)^2^+3.5217P] where P=(Fo^2^+2Fc^2^)/3'
_atom_sites_solution_hydrogens     geom
_atom_sites_solution_primary     direct
_atom_sites_solution_secondary     difmap
_refine_ls_shift/su_max     0.001
_refine_ls_shift/su_mean     0
_refine_diff_density_max     0.534
_refine_diff_density_min     -0.719
_refine_ls_extinction_method     none
loop_
    _atom_type_symbol
    _atom_type_description
    _atom_type_scat_dispersion_real
    _atom_type_scat_dispersion_imag
    _atom_type_scat_source
    C C 0.0033 0.0016 'International Tables Vol C Tables 4.2.6.8 and 6.1.1.4'
    H H 0 0 'International Tables Vol C Tables 4.2.6.8 and 6.1.1.4'
    N N 0.0061 0.0033 'International Tables Vol C Tables 4.2.6.8 and 6.1.1.4'
    P P 0.1023 0.0942 'International Tables Vol C Tables 4.2.6.8 and 6.1.1.4'
    Se Se -0.0929 2.2259 'International Tables Vol C Tables 4.2.6.8 and 6.1.1.4'
_computing_data_collection     'APEX2 (Bruker, 2011)'
_computing_cell_refinement     'SAINT (Bruker, 2008)'
_computing_data_reduction     'SAINT and XPREP (Bruker, 2008)'
_computing_structure_solution     'SIR97 (Altomare <i>et al.</i>, 1999)'
_computing_structure_refinement     'SHELXL-97 (Sheldrick, 2008)'
_computing_molecular_graphics     'DIAMOND (Brandenburg & Putz, 2005)'
_computing_publication_material
                              'publCIF (Westrip, 2010) & WinGX (Farrugia, 1999)'
loop_
    _atom_site_type_symbol
    _atom_site_label
    _atom_site_fract_x
    _atom_site_fract_y
    _atom_site_fract_z
    _atom_site_U_iso_or_equiv
    _atom_site_adp_type
    _atom_site_calc_flag
    _atom_site_refinement_flags
    _atom_site_occupancy
    _atom_site_disorder_assembly
    _atom_site_disorder_group
    Se Se1 0.65445(3) 0.81555(3) 0.51517(2) 0.02312(9) Uani d . 1 . .
    P P1 0.79548(6) 0.70500(6) 0.51220(4) 0.01475(13) Uani d . 1 . .
    N N1 0.5685(2) 0.1943(2) 0.33365(16) 0.0202(4) Uani d . 1 . .
    C C1 0.8477(2) 0.7754(2) 0.44440(17) 0.0158(5) Uani d . 1 . .
    C C2 0.9861(3) 0.7749(3) 0.4794(2) 0.0284(6) Uani d . 1 . .
    H H2 1.0572 0.744 0.5427 0.034 Uiso calc R 1 . .
    C C3 1.0206(3) 0.8195(3) 0.4219(2) 0.0354(7) Uani d . 1 . .
    H H3 1.1152 0.8193 0.4463 0.042 Uiso calc R 1 . .
    C C4 0.9182(3) 0.8642(3) 0.3296(2) 0.0236(5) Uani d . 1 . .
    H H4 0.9421 0.8945 0.2906 0.028 Uiso calc R 1 . .
    C C5 0.7798(3) 0.8645(3) 0.29429(19) 0.0222(5) Uani d . 1 . .
    H H5 0.7089 0.894 0.2305 0.027 Uiso calc R 1 . .
    C C6 0.7448(3) 0.8218(3) 0.35178(19) 0.0211(5) Uani d . 1 . .
    H H6 0.6504 0.8243 0.3278 0.025 Uiso calc R 1 . .
    C C7 0.9584(2) 0.6739(2) 0.63238(17) 0.0160(5) Uani d . 1 . .
    C C8 1.0104(3) 0.5520(2) 0.66278(18) 0.0179(5) Uani d . 1 . .
    H H8 0.9605 0.4827 0.6205 0.021 Uiso calc R 1 . .
    C C9 1.1364(3) 0.5315(3) 0.75581(19) 0.0229(5) Uani d . 1 . .
    H H9 1.1713 0.4484 0.777 0.027 Uiso calc R 1 . .
    C C10 1.2095(3) 0.6329(3) 0.81646(19) 0.0266(6) Uani d . 1 . .
    H H10 1.2953 0.6191 0.8791 0.032 Uiso calc R 1 . .
    C C11 1.1586(3) 0.7546(3) 0.78654(19) 0.0267(6) Uani d . 1 . .
    H H11 1.2098 0.8235 0.8288 0.032 Uiso calc R 1 . .
    C C12 1.0330(3) 0.7762(3) 0.69497(19) 0.0216(5) Uani d . 1 . .
    H H12 0.9979 0.8595 0.6749 0.026 Uiso calc R 1 . .
    C C13 0.7256(2) 0.5533(2) 0.45680(17) 0.0156(5) Uani d . 1 . .
    C C14 0.7489(2) 0.4999(2) 0.39474(17) 0.0163(5) Uani d . 1 . .
    H H14 0.802 0.5451 0.3809 0.02 Uiso calc R 1 . .
    C C15 0.6959(2) 0.3825(2) 0.35318(17) 0.0168(5) Uani d . 1 . .
    H H15 0.7116 0.3495 0.3102 0.02 Uiso calc R 1 . .
    C C16 0.6189(2) 0.3111(2) 0.37367(17) 0.0167(5) Uani d . 1 . .
    C C17 0.5955(2) 0.3657(2) 0.43629(17) 0.0179(5) Uani d . 1 . .
    H H17 0.5443 0.3202 0.4517 0.022 Uiso calc R 1 . .
    C C18 0.6462(2) 0.4845(2) 0.47526(17) 0.0168(5) Uani d . 1 . .
    H H18 0.6267 0.5201 0.5155 0.02 Uiso calc R 1 . .
    C C19 0.6003(3) 0.1393(3) 0.2728(2) 0.0234(5) Uani d . 1 . .
    H H19A 0.5672 0.1957 0.2182 0.035 Uiso calc R 1 . .
    H H19B 0.5536 0.0575 0.2482 0.035 Uiso calc R 1 . .
    H H19C 0.7013 0.1278 0.3113 0.035 Uiso calc R 1 . .
    C C20 0.5016(3) 0.1166(3) 0.3625(2) 0.0278(6) Uani d . 1 . .
    H H20A 0.5668 0.1017 0.4326 0.042 Uiso calc R 1 . .
    H H20B 0.4743 0.0359 0.3282 0.042 Uiso calc R 1 . .
    H H20C 0.4184 0.1599 0.3463 0.042 Uiso calc R 1 . .
loop_
    _atom_site_aniso_label
    _atom_site_aniso_U_11
    _atom_site_aniso_U_22
    _atom_site_aniso_U_33
    _atom_site_aniso_U_12
    _atom_site_aniso_U_13
    _atom_site_aniso_U_23
    Se1 0.02080(14) 0.02423(15) 0.02604(15) 0.00213(10) 0.01530(12) -0.00154(11)
    P1 0.0118(3) 0.0177(3) 0.0128(3) -0.0002(2) 0.0066(2) 0.0010(2)
    N1 0.0205(10) 0.0189(11) 0.0198(11) -0.0039(8) 0.0116(9) -0.0033(8)
    C1 0.0143(11) 0.0166(11) 0.0149(11) 0.0002(9) 0.0081(9) -0.0001(9)
    C2 0.0152(12) 0.0482(18) 0.0205(13) 0.0057(12) 0.0103(11) 0.0125(12)
    C3 0.0191(13) 0.060(2) 0.0305(16) 0.0037(14) 0.0173(13) 0.0129(15)
    C4 0.0248(13) 0.0277(14) 0.0226(13) 0.0009(11) 0.0168(12) 0.0028(11)
    C5 0.0216(12) 0.0262(13) 0.0161(12) 0.0016(10) 0.0102(11) 0.0051(10)
    C6 0.0138(11) 0.0274(13) 0.0186(12) -0.0003(10) 0.0082(10) 0.0033(10)
    C7 0.0135(10) 0.0210(12) 0.0130(11) -0.0011(9) 0.0078(9) 0.0007(9)
    C8 0.0152(11) 0.0237(12) 0.0154(11) 0.0014(9) 0.0098(10) 0.0027(9)
    C9 0.0179(12) 0.0332(15) 0.0192(13) 0.0073(10) 0.0122(11) 0.0094(11)
    C10 0.0144(12) 0.0492(18) 0.0126(12) 0.0013(11) 0.0065(10) 0.0035(11)
    C11 0.0200(13) 0.0401(17) 0.0159(12) -0.0093(12) 0.0091(11) -0.0090(11)
    C12 0.0202(12) 0.0248(13) 0.0196(13) -0.0038(10) 0.0121(11) -0.0028(10)
    C13 0.0096(10) 0.0197(11) 0.0124(11) 0.0007(9) 0.0043(9) 0.0013(9)
    C14 0.0122(10) 0.0192(12) 0.0144(11) 0.0005(9) 0.0067(9) 0.0010(9)
    C15 0.0138(11) 0.0206(12) 0.0142(11) 0.0019(9) 0.0077(9) -0.0003(9)
    C16 0.0114(10) 0.0183(11) 0.0126(11) 0.0007(9) 0.0035(9) 0.0004(9)
    C17 0.0149(11) 0.0221(12) 0.0149(11) -0.0033(9) 0.0082(10) 0.0004(9)
    C18 0.0142(11) 0.0223(12) 0.0119(11) -0.0003(9) 0.0071(9) 0.0007(9)
    C19 0.0197(12) 0.0226(13) 0.0239(13) -0.0016(10) 0.0114(11) -0.0058(10)
    C20 0.0345(15) 0.0219(13) 0.0248(14) -0.0096(11) 0.0172(13) -0.0030(11)
_geom_special_details
;
All s.u.'s (except the s.u. in the dihedral angle between two l.s. planes)
are estimated using the full covariance matrix. The cell s.u.'s are taken
into account individually in the estimation of s.u.'s in distances, angles
and torsion angles; correlations between s.u.'s in cell parameters are only
used when they are defined by crystal symmetry. An approximate (isotropic)
treatment of cell s.u.'s is used for estimating s.u.'s involving l.s.
planes.
;
loop_
    _geom_bond_atom_site_label_1
    _geom_bond_atom_site_label_2
    _geom_bond_site_symmetry_2
    _geom_bond_distance
    _geom_bond_publ_flag
    Se1 P1 . 2.1069(7) ?
    P1 C13 . 1.800(3) ?
    P1 C1 . 1.818(3) ?
    P1 C7 . 1.823(2) ?
    N1 C16 . 1.369(3) ?
    N1 C20 . 1.452(3) ?
    N1 C19 . 1.461(3) ?
    C1 C6 . 1.392(3) ?
    C1 C2 . 1.394(3) ?
    C2 C3 . 1.391(4) ?
    C2 H2 . 0.95 ?
    C3 C4 . 1.380(4) ?
    C3 H3 . 0.95 ?
    C4 C5 . 1.390(4) ?
    C4 H4 . 0.95 ?
    C5 C6 . 1.390(4) ?
    C5 H5 . 0.95 ?
    C6 H6 . 0.95 ?
    C7 C8 . 1.394(3) ?
    C7 C12 . 1.406(4) ?
    C8 C9 . 1.404(3) ?
    C8 H8 . 0.95 ?
    C9 C10 . 1.383(4) ?
    C9 H9 . 0.95 ?
    C10 C11 . 1.388(4) ?
    C10 H10 . 0.95 ?
    C11 C12 . 1.392(4) ?
    C11 H11 . 0.95 ?
    C12 H12 . 0.95 ?
    C13 C18 . 1.399(3) ?
    C13 C14 . 1.402(3) ?
    C14 C15 . 1.386(3) ?
    C14 H14 . 0.95 ?
    C15 C16 . 1.414(3) ?
    C15 H15 . 0.95 ?
    C16 C17 . 1.417(4) ?
    C17 C18 . 1.385(3) ?
    C17 H17 . 0.95 ?
    C18 H18 . 0.95 ?
    C19 H19A . 0.98 ?
    C19 H19B . 0.98 ?
    C19 H19C . 0.98 ?
    C20 H20A . 0.98 ?
    C20 H20B . 0.98 ?
    C20 H20C . 0.98 ?
loop_
    _geom_angle_atom_site_label_1
    _geom_angle_atom_site_label_2
    _geom_angle_atom_site_label_3
    _geom_angle_site_symmetry_1
    _geom_angle_site_symmetry_3
    _geom_angle
    _geom_angle_publ_flag
    C13 P1 C1 . . 104.77(11) ?
    C13 P1 C7 . . 106.04(11) ?
    C1 P1 C7 . . 105.02(11) ?
    C13 P1 Se1 . . 112.98(8) ?
    C1 P1 Se1 . . 113.96(8) ?
    C7 P1 Se1 . . 113.26(8) ?
    C16 N1 C20 . . 120.4(2) ?
    C16 N1 C19 . . 119.9(2) ?
    C20 N1 C19 . . 119.0(2) ?
    C6 C1 C2 . . 119.2(2) ?
    C6 C1 P1 . . 118.79(18) ?
    C2 C1 P1 . . 121.80(19) ?
    C3 C2 C1 . . 120.2(3) ?
    C3 C2 H2 . . 119.9 ?
    C1 C2 H2 . . 119.9 ?
    C4 C3 C2 . . 120.5(3) ?
    C4 C3 H3 . . 119.8 ?
    C2 C3 H3 . . 119.8 ?
    C3 C4 C5 . . 119.5(3) ?
    C3 C4 H4 . . 120.2 ?
    C5 C4 H4 . . 120.2 ?
    C6 C5 C4 . . 120.4(2) ?
    C6 C5 H5 . . 119.8 ?
    C4 C5 H5 . . 119.8 ?
    C5 C6 C1 . . 120.2(2) ?
    C5 C6 H6 . . 119.9 ?
    C1 C6 H6 . . 119.9 ?
    C8 C7 C12 . . 119.8(2) ?
    C8 C7 P1 . . 121.55(19) ?
    C12 C7 P1 . . 118.67(19) ?
    C7 C8 C9 . . 120.0(2) ?
    C7 C8 H8 . . 120 ?
    C9 C8 H8 . . 120 ?
    C10 C9 C8 . . 119.7(3) ?
    C10 C9 H9 . . 120.1 ?
    C8 C9 H9 . . 120.1 ?
    C9 C10 C11 . . 120.6(2) ?
    C9 C10 H10 . . 119.7 ?
    C11 C10 H10 . . 119.7 ?
    C10 C11 C12 . . 120.4(3) ?
    C10 C11 H11 . . 119.8 ?
    C12 C11 H11 . . 119.8 ?
    C11 C12 C7 . . 119.5(3) ?
    C11 C12 H12 . . 120.2 ?
    C7 C12 H12 . . 120.2 ?
    C18 C13 C14 . . 117.8(2) ?
    C18 C13 P1 . . 120.45(19) ?
    C14 C13 P1 . . 121.71(18) ?
    C15 C14 C13 . . 121.4(2) ?
    C15 C14 H14 . . 119.3 ?
    C13 C14 H14 . . 119.3 ?
    C14 C15 C16 . . 121.0(2) ?
    C14 C15 H15 . . 119.5 ?
    C16 C15 H15 . . 119.5 ?
    N1 C16 C15 . . 120.9(2) ?
    N1 C16 C17 . . 121.7(2) ?
    C15 C16 C17 . . 117.3(2) ?
    C18 C17 C16 . . 120.8(2) ?
    C18 C17 H17 . . 119.6 ?
    C16 C17 H17 . . 119.6 ?
    C17 C18 C13 . . 121.6(2) ?
    C17 C18 H18 . . 119.2 ?
    C13 C18 H18 . . 119.2 ?
    N1 C19 H19A . . 109.5 ?
    N1 C19 H19B . . 109.5 ?
    H19A C19 H19B . . 109.5 ?
    N1 C19 H19C . . 109.5 ?
    H19A C19 H19C . . 109.5 ?
    H19B C19 H19C . . 109.5 ?
    N1 C20 H20A . . 109.5 ?
    N1 C20 H20B . . 109.5 ?
    H20A C20 H20B . . 109.5 ?
    N1 C20 H20C . . 109.5 ?
    H20A C20 H20C . . 109.5 ?
    H20B C20 H20C . . 109.5 ?
loop_
    _geom_torsion_atom_site_label_1
    _geom_torsion_atom_site_label_2
    _geom_torsion_atom_site_label_3
    _geom_torsion_atom_site_label_4
    _geom_torsion_site_symmetry_1
    _geom_torsion_site_symmetry_2
    _geom_torsion_site_symmetry_3
    _geom_torsion_site_symmetry_4
    _geom_torsion
    _geom_torsion_publ_flag
    C13 P1 C1 C6 . . . . 74.9(2) ?
    C7 P1 C1 C6 . . . . -173.6(2) ?
    Se1 P1 C1 C6 . . . . -49.0(2) ?
    C13 P1 C1 C2 . . . . -99.9(2) ?
    C7 P1 C1 C2 . . . . 11.6(3) ?
    Se1 P1 C1 C2 . . . . 136.2(2) ?
    C6 C1 C2 C3 . . . . -0.5(5) ?
    P1 C1 C2 C3 . . . . 174.3(3) ?
    C1 C2 C3 C4 . . . . -0.3(5) ?
    C2 C3 C4 C5 . . . . 0.1(5) ?
    C3 C4 C5 C6 . . . . 0.9(4) ?
    C4 C5 C6 C1 . . . . -1.7(4) ?
    C2 C1 C6 C5 . . . . 1.4(4) ?
    P1 C1 C6 C5 . . . . -173.5(2) ?
    C13 P1 C7 C8 . . . . 3.9(2) ?
    C1 P1 C7 C8 . . . . -106.7(2) ?
    Se1 P1 C7 C8 . . . . 128.35(19) ?
    C13 P1 C7 C12 . . . . -176.58(19) ?
    C1 P1 C7 C12 . . . . 72.8(2) ?
    Se1 P1 C7 C12 . . . . -52.1(2) ?
    C12 C7 C8 C9 . . . . 0.4(4) ?
    P1 C7 C8 C9 . . . . 179.88(19) ?
    C7 C8 C9 C10 . . . . -0.9(4) ?
    C8 C9 C10 C11 . . . . 0.7(4) ?
    C9 C10 C11 C12 . . . . 0.1(4) ?
    C10 C11 C12 C7 . . . . -0.6(4) ?
    C8 C7 C12 C11 . . . . 0.4(4) ?
    P1 C7 C12 C11 . . . . -179.1(2) ?
    C1 P1 C13 C18 . . . . -165.27(19) ?
    C7 P1 C13 C18 . . . . 84.0(2) ?
    Se1 P1 C13 C18 . . . . -40.7(2) ?
    C1 P1 C13 C14 . . . . 15.1(2) ?
    C7 P1 C13 C14 . . . . -95.7(2) ?
    Se1 P1 C13 C14 . . . . 139.70(18) ?
    C18 C13 C14 C15 . . . . -0.3(3) ?
    P1 C13 C14 C15 . . . . 179.32(18) ?
    C13 C14 C15 C16 . . . . -1.4(4) ?
    C20 N1 C16 C15 . . . . 173.9(2) ?
    C19 N1 C16 C15 . . . . 3.2(3) ?
    C20 N1 C16 C17 . . . . -6.6(4) ?
    C19 N1 C16 C17 . . . . -177.3(2) ?
    C14 C15 C16 N1 . . . . -179.0(2) ?
    C14 C15 C16 C17 . . . . 1.5(3) ?
    N1 C16 C17 C18 . . . . -179.4(2) ?
    C15 C16 C17 C18 . . . . 0.1(3) ?
    C16 C17 C18 C13 . . . . -1.9(4) ?
    C14 C13 C18 C17 . . . . 2.0(3) ?
    P1 C13 C18 C17 . . . . -177.68(18) ?
loop_
    _geom_hbond_atom_site_label_D
    _geom_hbond_atom_site_label_H
    _geom_hbond_atom_site_label_A
    _geom_hbond_site_symmetry_A
    _geom_hbond_distance_DH
    _geom_hbond_distance_HA
    _geom_hbond_distance_DA
    _geom_hbond_angle_DHA
    C20 H20A Se1 1_545 0.98 3.25 3.833(3) 119.9
    C20 H20C Se1 3_666 0.98 3.07 3.707(3) 124.1
    C4 H4 Cg1 4_555 0.95 2.66 3.476(4) 145
    C15 H15 Cg1 3_555 0.95 2.90 3.699(3) 142
    C19 H19B Cg2 2_645 0.98 2.79 3.627(3) 144
_iucr_refine_instructions_details
;
TITL mo_12fm_am2_0m in P2(1)/n   New: P21/c
CELL  0.71073  12.1757  10.6173  17.5211   90.000  128.098   90.000
ZERR     4.00   0.0013   0.0011   0.0014    0.000    0.005    0.000
LATT   1
SYMM  - X, 1/2 + Y, 1/2 - Z
SFAC  C    H    N    P    SE
UNIT  80   80   4    4    4
MERG   2
EQIV $1  x, y-1, z
EQIV $2  1-x, 1-y, 1-z
HTAB C20 Se1_$1
HTAB C20 Se1_$2
FMAP   2
PLAN   15
SIZE     0.09   0.11   0.22
ACTA
BOND   $H
CONF
LIST   4
L.S.   4
TEMP  -173.14
WGHT    0.033600    3.521700
FVAR       0.12081
SE1   5    0.654454    0.815546    0.515175    11.00000    0.02080    0.02423 =
         0.02604   -0.00154    0.01530    0.00213
P1    4    0.795477    0.705000    0.512202    11.00000    0.01179    0.01765 =
         0.01282    0.00101    0.00660   -0.00015
N1    3    0.568485    0.194328    0.333655    11.00000    0.02050    0.01888 =
         0.01977   -0.00332    0.01163   -0.00395
C1    1    0.847691    0.775355    0.444404    11.00000    0.01427    0.01655 =
         0.01487   -0.00006    0.00806    0.00023
C2    1    0.986131    0.774906    0.479377    11.00000    0.01516    0.04824 =
         0.02053    0.01255    0.01032    0.00567
AFIX  43
H2    2    1.057237    0.744017    0.542689    11.00000   -1.20000
AFIX   0
C3    1    1.020566    0.819523    0.421915    11.00000    0.01908    0.06043 =
         0.03051    0.01291    0.01727    0.00367
AFIX  43
H3    2    1.115208    0.819255    0.446336    11.00000   -1.20000
AFIX   0
C4    1    0.918168    0.864189    0.329645    11.00000    0.02480    0.02768 =
         0.02265    0.00284    0.01679    0.00094
AFIX  43
H4    2    0.942056    0.894507    0.290576    11.00000   -1.20000
AFIX   0
C5    1    0.779846    0.864498    0.294289    11.00000    0.02160    0.02618 =
         0.01607    0.00512    0.01018    0.00164
AFIX  43
H5    2    0.708885    0.894043    0.230496    11.00000   -1.20000
AFIX   0
C6    1    0.744821    0.821809    0.351782    11.00000    0.01381    0.02740 =
         0.01856    0.00332    0.00823   -0.00032
AFIX  43
H6    2    0.650413    0.824347    0.327792    11.00000   -1.20000
AFIX   0
C7    1    0.958413    0.673901    0.632383    11.00000    0.01346    0.02095 =
         0.01297    0.00074    0.00782   -0.00111
C8    1    1.010365    0.551989    0.662775    11.00000    0.01524    0.02365 =
         0.01542    0.00268    0.00981    0.00136
AFIX  43
H8    2    0.960507    0.482728    0.620543    11.00000   -1.20000
AFIX   0
C9    1    1.136389    0.531546    0.755810    11.00000    0.01789    0.03325 =
         0.01917    0.00940    0.01222    0.00729
AFIX  43
H9    2    1.171270    0.448423    0.776998    11.00000   -1.20000
AFIX   0
C10   1    1.209515    0.632912    0.816463    11.00000    0.01435    0.04924 =
         0.01263    0.00351    0.00651    0.00130
AFIX  43
H10   2    1.295281    0.619149    0.879130    11.00000   -1.20000
AFIX   0
C11   1    1.158646    0.754582    0.786543    11.00000    0.01996    0.04015 =
         0.01591   -0.00904    0.00909   -0.00929
AFIX  43
H11   2    1.209846    0.823497    0.828791    11.00000   -1.20000
AFIX   0
C12   1    1.033012    0.776197    0.694965    11.00000    0.02016    0.02475 =
         0.01959   -0.00281    0.01206   -0.00376
AFIX  43
H12   2    0.997919    0.859469    0.674890    11.00000   -1.20000
AFIX   0
C13   1    0.725575    0.553299    0.456801    11.00000    0.00960    0.01968 =
         0.01237    0.00135    0.00425    0.00067
C14   1    0.748857    0.499899    0.394744    11.00000    0.01218    0.01924 =
         0.01443    0.00101    0.00671    0.00054
AFIX  43
H14   2    0.802028    0.545117    0.380888    11.00000   -1.20000
AFIX   0
C15   1    0.695902    0.382480    0.353178    11.00000    0.01379    0.02062 =
         0.01423   -0.00030    0.00772    0.00188
AFIX  43
H15   2    0.711598    0.349478    0.310247    11.00000   -1.20000
AFIX   0
C16   1    0.618903    0.311067    0.373666    11.00000    0.01144    0.01827 =
         0.01261    0.00044    0.00353    0.00071
C17   1    0.595459    0.365661    0.436287    11.00000    0.01488    0.02214 =
         0.01489    0.00040    0.00823   -0.00331
AFIX  43
H17   2    0.544279    0.320217    0.451734    11.00000   -1.20000
AFIX   0
C18   1    0.646243    0.484479    0.475264    11.00000    0.01418    0.02233 =
         0.01187    0.00072    0.00705   -0.00034
AFIX  43
H18   2    0.626733    0.520073    0.515487    11.00000   -1.20000
AFIX   0
C19   1    0.600259    0.139297    0.272839    11.00000    0.01966    0.02256 =
         0.02387   -0.00585    0.01135   -0.00162
AFIX 137
H19A  2    0.567168    0.195679    0.218233    11.00000   -1.50000
H19B  2    0.553572    0.057531    0.248169    11.00000   -1.50000
H19C  2    0.701348    0.127771    0.311328    11.00000   -1.50000
AFIX   0
C20   1    0.501552    0.116649    0.362528    11.00000    0.03447    0.02189 =
         0.02482   -0.00295    0.01721   -0.00958
AFIX 137
H20A  2    0.566779    0.101711    0.432615    11.00000   -1.50000
H20B  2    0.474277    0.035915    0.328193    11.00000   -1.50000
H20C  2    0.418431    0.159902    0.346259    11.00000   -1.50000
HKLF    4  1.0  1.00  0.00  0.00  0.00 -1.00  0.00 -1.00  0.00 -1.00
REM  mo_12fm_am2_0m in P2(1)/n   New: P21/c
REM R1 =  0.0360 for   3798 Fo > 4sig(Fo)  and  0.0475 for all   4553 data
REM    210 parameters refined using      0 restraints
END
WGHT      0.0337      3.5219
REM Highest difference peak  0.534,  deepest hole -0.719,  1-sigma level  0.086
Q1    1   0.7522  0.7474  0.5089  11.00000  0.05    0.53
Q2    1   0.7225  0.4399  0.3783  11.00000  0.05    0.49
Q3    1   0.6193  0.4275  0.4521  11.00000  0.05    0.47
Q4    1   1.0695  0.5522  0.7109  11.00000  0.05    0.42
Q5    1   0.6815  0.5233  0.4580  11.00000  0.05    0.42
Q6    1   0.7499  0.5183  0.4383  11.00000  0.05    0.41
Q7    1   1.0026  0.7178  0.6614  11.00000  0.05    0.41
Q8    1   0.8033  0.7359  0.4886  11.00000  0.05    0.41
Q9    1   0.7585  0.5969  0.4791  11.00000  0.05    0.40
Q10   1   0.8521  0.8609  0.3188  11.00000  0.05    0.40
Q11   1   1.1023  0.7600  0.7380  11.00000  0.05    0.40
Q12   1   0.9823  0.6157  0.6498  11.00000  0.05    0.40
Q13   1   0.6226  0.3318  0.4169  11.00000  0.05    0.39
Q14   1   1.1639  0.5908  0.7802  11.00000  0.05    0.39
Q15   1   1.1646  0.6868  0.7993  11.00000  0.05    0.39
;
