# Supplementary material for: [4-(Dimethyl­amino)­phen­yl]diphenyl­phosphine selenide
Source: Acta Crystallogr Sect E Struct Rep Online. 2012 Oct 20;68(Pt 11):o3153–4. doi: 10.1107/S1600536812042602 (PMC3515250; doi:10.1107/S1600536812042602)
Supplement: Supplementary file 2 [file e-68-o3153-Isup2.hkl]

#
# h,k,l, Fc-squared, Fo-squared, sigma(Fo-squared) and status flag
#
data_I
_shelx_title ' mo_12fm_am2_0m in P2(1)/n   New: P21/c'
_shelx_refln_list_code          4
_shelx_F_calc_maximum      246.44
_exptl_crystal_F_000       784.00
_reflns_d_resolution_high  0.7410
 
loop_
 _symmetry_equiv_pos_as_xyz
 'x, y, z'
 '-x, y+1/2, -z+1/2'
 '-x, -y, -z'
 'x, -y-1/2, z-1/2'
 
_cell_length_a    12.1757
_cell_length_b    10.6173
_cell_length_c    17.5211
_cell_angle_alpha  90.000
_cell_angle_beta  128.098
_cell_angle_gamma  90.000
 
_shelx_F_squared_multiplier     1.000
 
loop_
 _refln_index_h
 _refln_index_k
 _refln_index_l
 _refln_F_squared_calc
 _refln_F_squared_meas
 _refln_F_squared_sigma
 _refln_observed_status
   1   0   0      149.41      115.81      3.84 o
   2   0   0     3677.99     3864.06     79.55 o
   3   0   0    14535.60    14435.24    296.85 o
   4   0   0      312.75      227.16      9.71 o
   5   0   0     5768.55     6707.11    140.44 o
   6   0   0     5535.29     5494.47    116.59 o
   7   0   0     3320.48     3146.33     70.15 o
   8   0   0      184.23      240.81     15.36 o
   9   0   0     1575.30     1537.70     51.72 o
  10   0   0      547.74      562.06     35.73 o
  11   0   0       12.88       16.80     26.58 o
  12   0   0       61.54       48.86     30.09 o
   1   1   0    12767.00    12498.44    173.76 o
   2   1   0       55.48      118.71      4.20 o
   3   1   0     4127.22     4836.99     73.77 o
   4   1   0     3812.56     3687.65     57.25 o
   5   1   0     4405.89     3939.78     59.20 o
   6   1   0     2863.30     2936.29     43.65 o
   7   1   0     1300.27     1268.93     23.56 o
   8   1   0     7828.24     7902.32    123.08 o
   9   1   0      568.69      622.95     20.57 o
  10   1   0       70.63       72.21     17.07 o
  11   1   0      868.82      865.30     32.74 o
  12   1   0      872.84      805.77     45.91 o
   0   2   0    37359.46    36023.89    657.85 o
   1   2   0       74.47      174.55      4.71 o
   2   2   0        5.53       47.83      4.10 o
   3   2   0     1604.07     1297.79     23.11 o
   4   2   0     1528.52     1455.00     24.65 o
   5   2   0     3308.63     3844.34     60.27 o
   6   2   0     2912.13     2785.54     45.30 o
   7   2   0     2287.49     2238.87     36.65 o
   8   2   0      470.56      483.22     14.65 o
   9   2   0      769.94      751.67     23.01 o
  10   2   0      177.21      164.86     18.56 o
  11   2   0        2.38       -5.59     18.59 o
  12   2   0        4.52      -22.40     22.40 o
   1   3   0     3984.99     4030.41     57.31 o
   2   3   0     1213.53     1159.19     19.99 o
   3   3   0       83.47      117.79      7.16 o
   4   3   0       22.92       64.14      6.24 o
   5   3   0     1708.53     1719.63     31.04 o
   6   3   0      720.51      717.34     17.43 o
   7   3   0      341.94      374.89     13.32 o
   8   3   0      660.86      719.37     20.47 o
   9   3   0        1.58       12.31     11.32 o
  10   3   0      308.56      317.93     21.27 o
  11   3   0       69.35       99.28     28.03 o
  12   3   0       11.72       34.34     23.70 o
   0   4   0       72.67       85.67      6.39 o
   1   4   0     3538.35     3658.39     52.74 o
   2   4   0       62.83       99.58      5.95 o
   3   4   0      295.39      375.82     10.01 o
   4   4   0        4.28       40.14      6.40 o
   5   4   0      394.25      425.65     12.64 o
   6   4   0      608.87      631.05     16.56 o
   7   4   0      293.21      322.98     13.69 o
   8   4   0      166.46      154.27     13.67 o
   9   4   0        8.89        5.33     12.90 o
  10   4   0      629.77      523.43     31.29 o
  11   4   0      215.63      229.41     24.74 o
  12   4   0        4.43       33.95     26.58 o
   1   5   0      436.66      353.64      9.37 o
   2   5   0       33.97      133.12      6.63 o
   3   5   0      351.71      459.59     12.37 o
   4   5   0     2134.53     2295.55     36.35 o
   5   5   0      852.68      806.96     19.26 o
   6   5   0      189.97      214.34     11.27 o
   7   5   0      551.15      593.10     19.37 o
   8   5   0     1165.88     1150.22     29.47 o
   9   5   0      987.09      979.67     29.76 o
  10   5   0       85.81       68.92     18.44 o
  11   5   0      834.99      823.19     35.34 o
  12   5   0      108.70      117.17     62.35 o
   0   6   0    12090.99    11313.36    216.26 o
   1   6   0     2773.83     2819.57     41.26 o
   2   6   0     1022.29      996.86     18.68 o
   3   6   0     5178.90     5191.16     81.11 o
   4   6   0     1618.32     1572.22     29.48 o
   5   6   0       91.82      126.61      9.29 o
   6   6   0      178.81      182.96     11.84 o
   7   6   0     2680.97     2664.99     53.14 o
   8   6   0      109.65      157.32     14.81 o
   9   6   0      883.61      894.56     31.42 o
  10   6   0      877.44      910.79     49.28 o
  11   6   0       11.75       15.78     21.74 o
   1   7   0     5900.33     5548.08     79.11 o
   2   7   0     3065.44     2836.40     44.67 o
   3   7   0      339.84      450.87     13.39 o
   4   7   0     1838.21     1860.53     33.54 o
   5   7   0     1624.88     1583.76     31.43 o
   6   7   0      643.79      638.46     19.51 o
   7   7   0      876.46      878.10     22.88 o
   8   7   0     1435.79     1375.22     33.76 o
   9   7   0       92.44       74.10     18.38 o
  10   7   0        8.96       15.84     19.13 o
  11   7   0      434.75      463.20     27.25 o
   0   8   0     3835.55     3520.04     75.56 o
   1   8   0      680.40      703.72     17.24 o
   2   8   0      368.34      345.17     12.62 o
   3   8   0     3649.89     3546.78     62.26 o
   4   8   0      683.53      711.94     19.20 o
   5   8   0      207.85      208.24     13.52 o
   6   8   0     1587.95     1559.34     34.13 o
   7   8   0      978.39     1034.75     27.59 o
   8   8   0        0.18       -0.97     16.04 o
   9   8   0      960.88     1024.24     32.86 o
  10   8   0      648.52      633.46     36.34 o
   1   9   0     4373.85     4252.07     70.79 o
   2   9   0     1069.00     1095.04     25.84 o
   3   9   0       20.12        4.69     11.75 o
   4   9   0      168.10      180.97     14.56 o
   5   9   0     2271.44     2229.78     46.07 o
   6   9   0     1025.47     1007.94     28.60 o
   7   9   0      382.25      391.79     21.85 o
   8   9   0      729.46      794.34     41.16 o
   9   9   0       93.74      107.30     22.39 o
  10   9   0       98.96       15.76     57.56 o
   0  10   0     1776.37     1703.38     52.65 o
   1  10   0      698.84      678.87     21.79 o
   2  10   0      555.09      580.33     19.52 o
   3  10   0      166.75      169.15     14.97 o
   4  10   0      103.30       93.71     14.87 o
   5  10   0       85.28      107.86     15.64 o
   6  10   0      324.22      375.64     25.06 o
   7  10   0     1238.15     1333.03     40.62 o
   8  10   0       20.65        9.96     24.56 o
   9  10   0      416.90      387.36     29.04 o
   1  11   0      118.22      121.49     15.31 o
   2  11   0      186.24      182.15     16.15 o
   3  11   0      149.24      165.03     17.48 o
   4  11   0      298.97      311.87     20.45 o
   5  11   0       57.58       50.02     17.33 o
   6  11   0      459.45      437.23     26.61 o
   7  11   0       45.17       29.77     22.42 o
   8  11   0      219.89      181.95     25.28 o
   0  12   0      560.47      565.46     32.73 o
   1  12   0       11.12       18.54     15.49 o
   2  12   0       12.51       13.28     15.80 o
   3  12   0      419.79      389.86     22.20 o
   4  12   0       82.93       91.63     18.76 o
   5  12   0      273.47      198.57     22.15 o
   6  12   0        3.96      -12.86     25.75 o
   7  12   0        1.92       57.56     55.50 o
   1  13   0        7.39      -16.75     16.75 o
   2  13   0      824.09      742.43     28.87 o
   3  13   0      223.24      180.78     21.65 o
   4  13   0      405.62      463.51     30.18 o
   5  13   0       48.85       37.50     21.71 o
   0  14   0      147.18      108.82     32.77 o
   1  14   0      215.01      146.00     21.34 o
   2  14   0        3.69       27.96     29.89 o
 -13   1   1        9.83       32.25     22.48 o
 -12   1   1      131.07      156.11     22.20 o
 -11   1   1       52.13       57.86     18.73 o
 -10   1   1      479.02      493.84     23.30 o
  -9   1   1      112.91      118.82     11.24 o
  -8   1   1       34.96       38.82      8.25 o
  -7   1   1      698.78      660.58     15.41 o
  -6   1   1     2001.90     2071.55     33.20 o
  -5   1   1       36.05       94.65      5.70 o
  -4   1   1     1071.25     1103.47     18.55 o
  -3   1   1      683.97      603.04     11.90 o
  -2   1   1     1021.60     1234.65     19.96 o
  -1   1   1     1850.86     1699.26     23.45 o
   0   1   1      204.39      341.85      6.35 o
   1   1   1      311.73      480.63      7.56 o
   2   1   1     1079.59     1339.54     20.98 o
   3   1   1      331.14      545.24     11.61 o
   4   1   1      546.37      519.42     11.99 o
   5   1   1     1352.07     1432.85     24.03 o
   6   1   1      444.02      492.35     13.08 o
   7   1   1      315.95      361.80     11.88 o
   8   1   1        7.03       22.58     10.06 o
   9   1   1      736.69      744.55     25.19 o
  10   1   1      149.43      153.01     18.50 o
  11   1   1        6.29       18.45     29.47 o
  12   1   1      180.95      142.28     28.72 o
 -13   2   1        5.79      -11.15     24.47 o
 -12   2   1      269.28      290.22     24.26 o
 -11   2   1     1381.82     1306.08     39.53 o
 -10   2   1       18.92       -0.37     14.33 o
  -9   2   1      595.10      595.28     22.94 o
  -8   2   1     1269.00     1244.65     23.95 o
  -7   2   1      198.86      199.95      9.11 o
  -6   2   1      270.07      288.78      9.24 o
  -5   2   1     7419.40     7374.15    112.34 o
  -4   2   1     1892.07     1730.26     29.86 o
  -3   2   1      598.45      594.46     12.73 o
  -2   2   1     3913.21     3551.82     54.48 o
  -1   2   1      191.88      346.97      6.91 o
   0   2   1     4952.18     5341.84     75.18 o
   1   2   1    21588.00    22283.71    286.23 o
   2   2   1    23272.88    23849.22    331.99 o
   3   2   1     3018.15     3248.26     48.60 o
   4   2   1     5996.88     6000.61     91.79 o
   5   2   1     4621.33     4402.07     68.74 o
   6   2   1        3.48        9.74      7.01 o
   7   2   1       12.74       36.09      7.97 o
   8   2   1     1073.89      997.50     24.85 o
   9   2   1     1005.48      942.48     28.54 o
  10   2   1       62.85       41.02     19.32 o
  11   2   1     1220.86     1200.37     42.89 o
  12   2   1       25.08       -7.54     26.05 o
 -13   3   1      460.43      436.46     76.74 o
 -12   3   1     1768.69     1655.50     48.03 o
 -11   3   1      176.34      162.93     21.07 o
 -10   3   1     3289.58     3101.52     67.15 o
  -9   3   1     2401.41     2298.07     45.13 o
  -8   3   1     2078.29     2105.19     39.20 o
  -7   3   1     1949.90     1853.03     34.53 o
  -6   3   1     3905.55     3676.22     61.61 o
  -5   3   1       15.75       63.06      6.84 o
  -4   3   1     2795.58     2329.30     39.49 o
  -3   3   1    19126.96    19093.64    300.85 o
  -2   3   1      216.61      352.23      8.74 o
  -1   3   1       57.55      175.43      7.56 o
   0   3   1    24136.92    23030.30    334.50 o
   1   3   1     8008.91     7942.04    110.57 o
   2   3   1     2699.08     2974.73     44.28 o
   3   3   1    10316.83     9836.81    150.05 o
   4   3   1      903.64      765.20     15.87 o
   5   3   1     3878.41     3961.45     62.91 o
   6   3   1     3734.83     3652.03     58.40 o
   7   3   1      358.93      360.79     16.52 o
   8   3   1      345.07      345.66     14.73 o
   9   3   1      650.81      680.92     24.08 o
  10   3   1     3984.52     3705.26     93.48 o
  11   3   1      898.72      781.30     35.43 o
  12   3   1     1328.67     1267.21     46.76 o
 -12   4   1      441.92      450.57     33.82 o
 -11   4   1     2843.16     2753.60     66.70 o
 -10   4   1      153.78      133.96     15.45 o
  -9   4   1     4065.35     3875.14     70.49 o
  -8   4   1     1630.59     1475.51     31.83 o
  -7   4   1      317.26      334.09     13.11 o
  -6   4   1       51.86       65.22      8.55 o
  -5   4   1     7323.23     7222.05    116.48 o
  -4   4   1     3406.94     3153.66     52.57 o
  -3   4   1      856.55      763.01     15.73 o
  -2   4   1     8913.57     8107.35    114.35 o
  -1   4   1     4706.85     4414.33     59.19 o
   0   4   1        0.59       18.29      3.67 o
   1   4   1     6419.19     5986.91     83.78 o
   2   4   1    17865.39    17846.41    246.55 o
   3   4   1      176.50      183.75      7.02 o
   4   4   1     7551.79     7349.47    113.29 o
   5   4   1     6893.11     6576.41    106.73 o
   6   4   1      309.31      356.98     14.67 o
   7   4   1      240.60      282.34     14.35 o
   8   4   1      679.68      701.54     23.41 o
   9   4   1      882.89      891.04     30.31 o
  10   4   1       70.69       61.00     18.18 o
  11   4   1     1828.61     1758.81     54.86 o
 -12   5   1     1245.72     1203.94     51.03 o
 -11   5   1       88.23      102.27     21.48 o
 -10   5   1     1336.36     1311.24     33.97 o
  -9   5   1      248.94      256.20     16.09 o
  -8   5   1      661.55      709.47     24.51 o
  -7   5   1      559.25      655.49     19.13 o
  -6   5   1     2268.93     2163.11     39.33 o
  -5   5   1       95.86       79.70      8.40 o
  -4   5   1     4278.50     4073.34     67.32 o
  -3   5   1     9199.21     9106.99    139.10 o
  -2   5   1      230.65      319.98      8.49 o
  -1   5   1     1179.99      968.81     15.54 o
   0   5   1     1922.72     1488.59     23.39 o
   1   5   1     1199.81     1180.01     19.53 o
   2   5   1       29.87       70.14      6.50 o
   3   5   1     9114.47     8688.83    131.30 o
   4   5   1     2306.14     2138.84     34.35 o
   5   5   1     2228.91     2215.62     39.55 o
   6   5   1     2697.26     2589.29     50.75 o
   7   5   1       60.21       72.37     12.26 o
   8   5   1        0.74       15.17     13.35 o
   9   5   1      841.92      850.29     30.31 o
  10   5   1     2223.90     2151.99     54.80 o
  11   5   1       31.35       12.81     22.60 o
 -12   6   1       37.77       61.74     39.74 o
 -11   6   1     1253.44     1185.28     42.92 o
 -10   6   1        3.97        0.01     16.59 o
  -9   6   1     3475.50     3356.36     75.56 o
  -8   6   1     2051.34     1920.60     41.76 o
  -7   6   1        1.79       -2.06     11.72 o
  -6   6   1      155.26      167.50     10.84 o
  -5   6   1     4585.83     4418.30     70.52 o
  -4   6   1     2901.65     2907.42     47.48 o
  -3   6   1     1105.16     1102.32     20.32 o
  -2   6   1     5433.46     5288.88     76.03 o
  -1   6   1       26.26       21.79      5.58 o
   0   6   1      220.21      239.17      7.41 o
   1   6   1       76.33       72.53      5.71 o
   2   6   1     1311.02     1154.13     20.91 o
   3   6   1      653.06      708.02     20.24 o
   4   6   1     1572.16     1587.84     29.81 o
   5   6   1     2903.83     2781.37     47.97 o
   6   6   1      190.77      222.17     13.42 o
   7   6   1      229.86      235.05     14.15 o
   8   6   1       50.42       58.30     14.74 o
   9   6   1     1087.82     1026.96     34.34 o
  10   6   1        0.81       -6.57     18.14 o
  11   6   1      886.87      924.29     56.38 o
 -11   7   1        6.90        5.71     20.13 o
 -10   7   1      596.03      622.54     28.57 o
  -9   7   1       11.33       26.19     15.24 o
  -8   7   1      492.03      515.22     20.59 o
  -7   7   1      619.29      658.88     19.93 o
  -6   7   1       28.83       37.68     10.95 o
  -5   7   1       68.92       80.74     10.07 o
  -4   7   1     1392.33     1399.13     26.75 o
  -3   7   1     1367.61     1367.85     25.74 o
  -2   7   1      473.80      486.49     12.20 o
  -1   7   1      196.15      220.01      8.92 o
   0   7   1      111.15      126.68      7.37 o
   1   7   1      540.18      562.24     13.01 o
   2   7   1      274.99      312.33     11.27 o
   3   7   1     2072.63     2133.84     36.73 o
   4   7   1      455.09      504.02     15.42 o
   5   7   1      259.09      288.55     13.98 o
   6   7   1      414.28      474.21     16.52 o
   7   7   1       39.87       39.31     13.49 o
   8   7   1      156.20      163.09     15.87 o
   9   7   1       23.90       39.94     18.07 o
  10   7   1     1236.47     1147.80     38.05 o
 -11   8   1       60.48       70.57     37.36 o
 -10   8   1      143.46      122.07     24.19 o
  -9   8   1      234.42      217.99     17.58 o
  -8   8   1     1071.54     1072.42     29.00 o
  -7   8   1       34.63       59.17     13.66 o
  -6   8   1      427.01      510.98     20.89 o
  -5   8   1       15.94       23.47     10.99 o
  -4   8   1      332.20      364.92     14.35 o
  -3   8   1       43.63       38.68      9.61 o
  -2   8   1      435.69      432.93     14.40 o
  -1   8   1       97.67      101.04      8.61 o
   0   8   1      389.22      420.81     14.30 o
   1   8   1     1536.10     1525.06     27.02 o
   2   8   1        0.56        8.78      8.96 o
   3   8   1       67.43       68.56     10.69 o
   4   8   1       10.93       12.04     10.71 o
   5   8   1        4.95       12.40     11.37 o
   6   8   1      433.17      464.32     18.20 o
   7   8   1       27.52        7.40     18.62 o
   8   8   1      429.83      439.32     31.48 o
   9   8   1       44.26       31.89     17.87 o
  10   8   1        2.24        0.35     18.79 o
 -10   9   1      109.68      134.86     25.48 o
  -9   9   1      369.02      326.79     25.39 o
  -8   9   1      112.84      103.83     17.60 o
  -7   9   1     1618.47     1639.89     38.56 o
  -6   9   1       63.32       67.75     14.83 o
  -5   9   1      110.66      163.15     14.87 o
  -4   9   1      343.92      390.72     17.46 o
  -3   9   1      134.06       90.48     12.74 o
  -2   9   1     1753.63     1756.13     33.70 o
  -1   9   1      560.12      579.95     22.43 o
   0   9   1      963.07      911.55     21.89 o
   1   9   1      622.90      650.30     19.25 o
   2   9   1      834.45      848.87     22.81 o
   3   9   1      985.86      926.11     25.05 o
   4   9   1      433.79      405.10     17.91 o
   5   9   1        9.28       17.69     13.59 o
   6   9   1      235.37      273.19     19.71 o
   7   9   1      526.86      561.41     25.97 o
   8   9   1       24.02       38.43     19.06 o
   9   9   1      773.08      802.40     32.19 o
  -9  10   1      426.41      466.10     31.81 o
  -8  10   1     1959.12     1938.92     65.83 o
  -7  10   1       77.85       75.40     18.44 o
  -6  10   1      333.91      422.29     25.47 o
  -5  10   1     1161.54     1188.95     50.52 o
  -4  10   1       21.98       37.39     14.90 o
  -3  10   1      165.83      155.57     15.73 o
  -2  10   1     2639.83     2571.49     51.19 o
  -1  10   1      772.98      791.67     23.47 o
   0  10   1       15.21       22.11     11.89 o
   1  10   1      902.88      946.71     24.81 o
   2  10   1      305.26      373.12     16.57 o
   3  10   1        1.75       24.56     13.51 o
   4  10   1      641.88      635.11     23.21 o
   5  10   1      568.39      595.62     24.29 o
   6  10   1      245.17      259.98     24.15 o
   7  10   1       72.31       49.04     19.25 o
   8  10   1      590.99      676.10     30.38 o
  -8  11   1        9.23      -22.56     22.56 o
  -7  11   1      142.20      126.95     22.19 o
  -6  11   1      182.13      194.81     25.23 o
  -5  11   1        0.72      -16.59     16.59 o
  -4  11   1      688.37      687.42     25.72 o
  -3  11   1     1213.03     1320.17     35.26 o
  -2  11   1      187.64      197.53     16.29 o
  -1  11   1     1345.86     1361.63     33.58 o
   0  11   1     1078.54     1181.80     30.87 o
   1  11   1      561.07      582.80     21.79 o
   2  11   1      289.00      281.79     18.60 o
   3  11   1     1890.24     1882.02     44.46 o
   4  11   1      308.42      330.06     22.10 o
   5  11   1      136.48      125.14     19.94 o
   6  11   1      845.40      831.54     34.47 o
   7  11   1      345.78      319.42     26.59 o
  -7  12   1        2.31      -22.76     22.76 o
  -6  12   1      162.05      120.74     20.45 o
  -5  12   1      970.87     1053.90     49.12 o
  -4  12   1     1077.65     1196.15     35.75 o
  -3  12   1       22.64        2.98     17.13 o
  -2  12   1     1679.84     1849.65     44.74 o
  -1  12   1      611.77      595.61     23.43 o
   0  12   1        1.52       -9.51     15.07 o
   1  12   1      896.69      948.75     30.26 o
   2  12   1     1870.32     1961.14     57.84 o
   3  12   1       57.87       49.52     19.13 o
   4  12   1      712.35      688.73     29.93 o
   5  12   1      849.60      881.64     43.80 o
   6  12   1       44.31       29.09     32.45 o
  -5  13   1        0.99      -15.34     19.69 o
  -4  13   1      395.96      474.25     26.53 o
  -3  13   1      307.54      283.66     25.49 o
  -2  13   1        4.43      -18.11     18.11 o
  -1  13   1      718.91      742.27     26.95 o
   0  13   1      188.62      196.20     21.42 o
   1  13   1      223.05      207.52     20.62 o
   2  13   1        3.21       -1.65     19.91 o
   3  13   1      684.62      673.14     30.12 o
   4  13   1       51.02       58.34     23.39 o
  -3  14   1       50.89       57.56     55.50 o
  -2  14   1      218.08      174.03     23.88 o
  -1  14   1      100.37       73.82     20.63 o
   0  14   1        5.33        2.38     19.77 o
   1  14   1       27.05        5.28     21.43 o
   2  14   1      324.63      234.33     60.98 o
 -13   0   2     1130.87     1175.30     87.81 o
 -12   0   2       21.45       13.83     27.51 o
 -11   0   2      784.25      815.31     43.94 o
 -10   0   2     1866.15     1741.24     78.33 o
  -9   0   2     2516.00     2447.88     64.27 o
  -8   0   2      933.55      953.41     27.87 o
  -7   0   2    16960.63    17104.90    353.38 o
  -6   0   2     4555.20     4412.57     93.96 o
  -5   0   2     3333.94     3731.07     87.94 o
  -4   0   2     3797.69     3511.79     73.50 o
  -3   0   2    20994.25    21508.26    434.97 o
  -2   0   2    19240.33    20436.73    361.17 o
  -1   0   2      365.33      630.02     14.43 o
   0   0   2    12233.83    12205.00    212.56 o
   1   0   2    21822.15    24147.31    494.91 o
   2   0   2      663.77      506.52     14.42 o
   3   0   2    10180.11    10017.64    224.80 o
   4   0   2     1846.14     1601.96     40.14 o
   5   0   2      349.73      435.30     19.20 o
   6   0   2     8552.05     8290.15    174.11 o
   7   0   2     1429.87     1355.14     43.24 o
   8   0   2      472.05      489.05     25.06 o
   9   0   2     1694.43     1741.22     55.44 o
  10   0   2      174.45      195.79     50.02 o
  11   0   2      725.73      766.26     55.95 o
 -13   1   2      513.37      524.67     29.55 o
 -12   1   2      489.72      521.22     27.13 o
 -11   1   2      685.28      737.60     38.97 o
 -10   1   2      652.06      713.46     23.37 o
  -9   1   2      405.23      367.96     13.57 o
  -8   1   2     4059.34     3880.51     60.26 o
  -7   1   2     2646.70     2798.38     43.99 o
  -6   1   2     4755.82     4563.52     68.29 o
  -5   1   2     6869.49     6608.27     96.96 o
  -4   1   2      410.74      615.17     11.85 o
  -3   1   2     4696.03     5061.08     74.17 o
  -2   1   2      101.66      285.26      6.54 o
  -1   1   2     8118.35     7433.62    103.29 o
   0   1   2     3026.26     3167.06     40.93 o
   1   1   2    60733.34    62698.38    837.45 o
   2   1   2    11803.04    11993.41    173.29 o
   3   1   2     1343.50     1687.56     27.61 o
   4   1   2      697.00      588.80     12.69 o
   5   1   2     6701.73     6357.97     98.52 o
   6   1   2     1662.83     1692.44     29.10 o
   7   1   2     3409.33     3260.80     58.83 o
   8   1   2     1183.90     1201.72     29.60 o
   9   1   2      258.16      268.00     18.69 o
  10   1   2      171.64      128.71     33.10 o
  11   1   2       23.09       -2.67     29.65 o
 -13   2   2      332.56      310.52     28.56 o
 -12   2   2       87.13       73.86     20.38 o
 -11   2   2       27.99       -7.69     15.65 o
 -10   2   2       60.06       55.95     13.19 o
  -9   2   2     1675.58     1613.58     31.12 o
  -8   2   2      130.91      147.67      9.20 o
  -7   2   2     3564.55     3379.78     52.26 o
  -6   2   2     3725.72     3783.80     60.13 o
  -5   2   2      710.66      744.36     16.05 o
  -4   2   2     3160.40     3179.87     52.08 o
  -3   2   2     4085.44     3890.65     59.85 o
  -2   2   2      888.06      831.97     14.20 o
  -1   2   2       28.42       41.13      2.80 o
   0   2   2    10206.68     9546.54    117.57 o
   1   2   2     1171.29     1497.80     20.10 o
   2   2   2      295.09      278.48      7.56 o
   3   2   2       34.90      123.91      5.81 o
   4   2   2      124.79      119.97      6.54 o
   5   2   2      291.86      377.37     10.84 o
   6   2   2     4372.39     4038.67     63.71 o
   7   2   2      960.39      934.83     23.33 o
   8   2   2      126.90      152.71     13.02 o
   9   2   2     2011.88     1908.91     49.15 o
  10   2   2       15.17       19.19     19.19 o
  11   2   2        0.24      -11.11     24.20 o
 -13   3   2      179.88      165.36     26.27 o
 -12   3   2        2.84       16.82     21.64 o
 -11   3   2        6.85        8.39     15.97 o
 -10   3   2       19.24       36.17     13.45 o
  -9   3   2      153.97      152.04     12.08 o
  -8   3   2     1582.47     1510.51     28.79 o
  -7   3   2       61.27       56.15      8.19 o
  -6   3   2      346.36      371.79     11.81 o
  -5   3   2      416.25      455.51     13.96 o
  -4   3   2      531.45      654.32     14.57 o
  -3   3   2      471.55      617.06     13.03 o
  -2   3   2      192.58      165.24      6.02 o
  -1   3   2     5790.69     5865.24     79.17 o
   0   3   2      114.35      158.40      4.76 o
   1   3   2     3361.07     3401.62     44.06 o
   2   3   2      366.01      567.31     10.60 o
   3   3   2       61.93      125.29      5.96 o
   4   3   2       20.45       63.78      6.03 o
   5   3   2      969.47      981.01     19.77 o
   6   3   2     3104.53     3090.17     55.00 o
   7   3   2     2058.27     1968.01     40.45 o
   8   3   2      165.06      197.39     15.51 o
   9   3   2        6.01        6.95     15.46 o
  10   3   2      237.82      265.75     23.61 o
  11   3   2       77.61      102.18     25.80 o
 -13   4   2        2.30      -13.43     26.34 o
 -12   4   2        6.85       20.65     22.32 o
 -11   4   2        0.77       -9.99     15.78 o
 -10   4   2      534.10      539.30     20.95 o
  -9   4   2      934.53      922.12     23.37 o
  -8   4   2        0.00       -3.59      9.18 o
  -7   4   2      413.37      455.74     14.59 o
  -6   4   2        5.25        8.38      7.59 o
  -5   4   2      849.42      960.83     20.05 o
  -4   4   2      464.65      484.90     12.05 o
  -3   4   2      132.93      175.42      7.55 o
  -2   4   2      469.99      587.41     11.64 o
  -1   4   2        3.90       34.00      4.23 o
   0   4   2     3038.32     3147.56     42.66 o
   1   4   2       43.09       62.55      4.73 o
   2   4   2     1585.48     2002.82     29.12 o
   3   4   2      113.15      131.16      6.42 o
   4   4   2      404.99      448.60     11.94 o
   5   4   2      149.21      172.95      9.98 o
   6   4   2      220.79      243.68     13.00 o
   7   4   2      691.48      714.25     22.53 o
   8   4   2       12.09       -2.62     14.10 o
   9   4   2      144.05      143.89     18.13 o
  10   4   2       94.31       74.87     18.90 o
  11   4   2       74.56       50.60     23.18 o
 -12   5   2       65.09      100.49     21.47 o
 -11   5   2      695.69      686.67     27.04 o
 -10   5   2        3.03      -10.75     14.67 o
  -9   5   2      322.00      321.39     16.98 o
  -8   5   2     2042.96     2025.00     40.42 o
  -7   5   2      356.01      366.03     14.80 o
  -6   5   2      567.26      618.05     16.72 o
  -5   5   2     2543.87     2655.78     42.71 o
  -4   5   2       10.50       15.68      6.93 o
  -3   5   2       62.97       58.93      6.10 o
  -2   5   2     5875.98     6029.47     82.38 o
  -1   5   2     1302.46     1640.36     31.84 o
   0   5   2      225.26      276.66      7.22 o
   1   5   2     1189.03     1032.82     17.57 o
   2   5   2     4495.87     4703.20     66.97 o
   3   5   2       15.72       25.94      5.68 o
   4   5   2     2064.62     2059.33     36.31 o
   5   5   2      748.37      719.75     18.88 o
   6   5   2       27.75       23.41     10.84 o
   7   5   2        9.65       16.97     13.23 o
   8   5   2      970.78      964.28     31.15 o
   9   5   2      218.49      213.72     19.33 o
  10   5   2       33.44       29.77     19.14 o
  11   5   2       33.59       22.42     23.06 o
 -12   6   2       78.47       86.57     23.88 o
 -11   6   2        3.21       -3.88     17.00 o
 -10   6   2     1881.05     1826.65     44.99 o
  -9   6   2      493.26      531.86     22.59 o
  -8   6   2        1.41      -10.19     13.30 o
  -7   6   2     6163.55     6146.99    106.52 o
  -6   6   2     2255.93     2225.21     39.43 o
  -5   6   2        6.11        8.35      8.30 o
  -4   6   2     4349.67     4371.77     69.08 o
  -3   6   2     2527.10     2462.05     39.08 o
  -2   6   2     1039.43     1052.66     17.35 o
  -1   6   2      612.61      493.52     11.39 o
   0   6   2     3929.09     3710.69     55.40 o
   1   6   2     1629.66     1576.90     24.48 o
   2   6   2      141.10      106.85      6.90 o
   3   6   2     4521.21     4521.88     73.50 o
   4   6   2      341.75      339.12     13.01 o
   5   6   2       84.25      109.33     10.31 o
   6   6   2     3022.25     2970.29     54.08 o
   7   6   2       93.01       98.59     14.21 o
   8   6   2        1.17        1.02     14.33 o
   9   6   2      568.83      624.14     24.72 o
  10   6   2      213.56      246.99     25.35 o
 -12   7   2      307.55      269.28     69.20 o
 -11   7   2      300.38      339.83     25.22 o
 -10   7   2        3.48       10.19     16.71 o
  -9   7   2      452.91      470.18     22.98 o
  -8   7   2     3017.68     3040.33     58.45 o
  -7   7   2       30.80       23.78     11.47 o
  -6   7   2      984.92      963.78     23.21 o
  -5   7   2      750.88      785.85     19.05 o
  -4   7   2       14.65       19.05      7.90 o
  -3   7   2      460.03      486.69     12.88 o
  -2   7   2     2602.65     2421.31     37.18 o
  -1   7   2     4544.83     4274.61     61.71 o
   0   7   2      354.41      396.47     10.97 o
   1   7   2     3642.05     3382.62     51.89 o
   2   7   2     3975.93     3915.31     61.57 o
   3   7   2       12.36       16.21     10.22 o
   4   7   2     2364.21     2417.55     44.89 o
   5   7   2     3703.55     3614.96     64.11 o
   6   7   2       96.96      111.22     13.30 o
   7   7   2      516.14      562.92     20.97 o
   8   7   2     1302.29     1276.48     40.40 o
   9   7   2        3.93       -7.43     16.41 o
  10   7   2      325.16      318.20     26.65 o
 -11   8   2      109.00       90.32     19.32 o
 -10   8   2      458.72      528.65     22.68 o
  -9   8   2      723.60      787.92     24.21 o
  -8   8   2        3.74       16.91     19.48 o
  -7   8   2     4056.12     4213.45     75.89 o
  -6   8   2     1211.80     1237.76     29.07 o
  -5   8   2       42.34       80.30     11.27 o
  -4   8   2     2641.67     2627.78     49.24 o
  -3   8   2     1283.84     1282.82     26.57 o
  -2   8   2     2088.04     2074.55     34.47 o
  -1   8   2     1353.93     1280.19     23.80 o
   0   8   2     7166.98     6600.15    102.10 o
   1   8   2       36.11       40.78      8.73 o
   2   8   2     1957.68     1879.50     34.80 o
   3   8   2     1373.49     1443.10     30.33 o
   4   8   2       44.22       46.16     11.13 o
   5   8   2        3.46        3.99     12.22 o
   6   8   2     1947.03     1980.43     46.41 o
   7   8   2     1242.59     1191.34     36.30 o
   8   8   2      170.33      191.33     20.05 o
   9   8   2      449.88      504.80     28.54 o
 -10   9   2        7.46       36.04     23.62 o
  -9   9   2       78.19       79.77     19.45 o
  -8   9   2     3624.25     3668.54     75.37 o
  -7   9   2       37.45       36.40     15.51 o
  -6   9   2     1493.99     1554.18     36.09 o
  -5   9   2      554.47      655.27     22.08 o
  -4   9   2        6.95        7.24     12.49 o
  -3   9   2        5.06       -9.17     11.12 o
  -2   9   2     2232.94     2231.53     42.38 o
  -1   9   2     2679.69     2657.02     48.73 o
   0   9   2      435.50      451.93     16.38 o
   1   9   2     2647.58     2525.07     46.84 o
   2   9   2     1227.82     1169.14     25.75 o
   3   9   2        1.76       -1.84     11.07 o
   4   9   2      485.18      476.34     22.43 o
   5   9   2     1024.63     1045.91     31.51 o
   6   9   2     1026.06     1104.03     34.34 o
   7   9   2      767.04      841.46     30.85 o
   8   9   2     1374.64     1393.75     41.46 o
   9   9   2       25.64       -2.72     44.54 o
 -10  10   2       30.90       29.46     58.93 o
  -9  10   2      599.89      631.28     32.69 o
  -8  10   2        4.92       15.22     18.46 o
  -7  10   2     1649.61     1793.21     44.21 o
  -6  10   2      387.05      368.46     25.71 o
  -5  10   2      791.87      785.40     26.49 o
  -4  10   2      596.72      633.92     23.88 o
  -3  10   2       58.18       70.84     14.50 o
  -2  10   2      853.60      847.46     28.35 o
  -1  10   2        7.98        5.64     12.58 o
   0  10   2     2948.03     3034.18     55.51 o
   1  10   2       12.87        3.45     11.76 o
   2  10   2      410.35      443.03     25.23 o
   3  10   2       46.31       43.92     13.78 o
   4  10   2       58.14       44.64     15.33 o
   5  10   2      300.96      244.13     19.96 o
   6  10   2      878.35      780.85     29.66 o
   7  10   2      771.00      787.00     31.92 o
   8  10   2       24.18      -15.49     22.19 o
  -9  11   2       80.54       -4.80     58.24 o
  -8  11   2      223.88      230.62     22.68 o
  -7  11   2       30.52       19.06     19.04 o
  -6  11   2      309.53      335.78     31.78 o
  -5  11   2       26.62       24.37     17.65 o
  -4  11   2      183.34      181.53     18.35 o
  -3  11   2       75.13       75.28     16.19 o
  -2  11   2        5.92        8.25     14.19 o
  -1  11   2       35.78       45.01     14.26 o
   0  11   2      310.61      271.80     17.15 o
   1  11   2     1169.98     1178.12     31.02 o
   2  11   2      124.02      112.01     15.54 o
   3  11   2       20.65       23.51     15.95 o
   4  11   2      161.73      167.62     18.35 o
   5  11   2        4.29       15.70     18.25 o
   6  11   2      131.34       96.35     20.16 o
   7  11   2       54.65       44.79     23.21 o
  -7  12   2       39.46       28.04     21.42 o
  -6  12   2       23.31       14.92     19.24 o
  -5  12   2      186.65      128.57     30.96 o
  -4  12   2      257.43      248.43     22.08 o
  -3  12   2       42.52       34.48     17.11 o
  -2  12   2      194.25      155.56     18.36 o
  -1  12   2      106.92       81.45     17.20 o
   0  12   2        0.96      -15.93     15.93 o
   1  12   2       20.71       13.28     18.20 o
   2  12   2       73.77       52.23     18.95 o
   3  12   2      973.61      955.28     33.68 o
   4  12   2        4.69      -19.41     20.14 o
   5  12   2      162.92      145.14     23.17 o
   6  12   2       15.97       -8.22     49.33 o
  -6  13   2       32.83       20.56     55.50 o
  -5  13   2      573.87      523.21     40.58 o
  -4  13   2      136.76      121.89     20.49 o
  -3  13   2      175.08      190.55     22.54 o
  -2  13   2      327.63      291.13     23.59 o
  -1  13   2        3.48        5.16     18.11 o
   0  13   2        4.28        1.13     18.53 o
   1  13   2       10.26       10.20     19.16 o
   2  13   2      141.67      143.65     21.51 o
   3  13   2       71.72       35.78     22.21 o
   4  13   2      397.23      371.99     28.20 o
  -2  14   2        1.47        0.89     22.91 o
  -1  14   2      361.90      357.74     26.31 o
   0  14   2      108.51       98.79     22.49 o
   1  14   2       93.26      105.70     49.68 o
 -13   1   3       91.32      112.96     24.25 o
 -12   1   3       32.45       34.64     19.24 o
 -11   1   3       57.59       92.85     15.51 o
 -10   1   3      334.96      334.80     15.19 o
  -9   1   3      226.36      243.82     12.45 o
  -8   1   3       49.11       58.46      9.30 o
  -7   1   3      405.29      564.21     13.31 o
  -6   1   3     1124.50     1195.92     20.68 o
  -5   1   3      661.34      822.15     16.04 o
  -4   1   3     1555.76     1452.02     24.17 o
  -3   1   3     9522.12     9944.65    139.65 o
  -2   1   3     8673.53     9161.35    131.81 o
  -1   1   3     1707.06     1558.25     24.06 o
   0   1   3      633.32      865.94     13.30 o
   1   1   3     4132.98     5020.08     73.97 o
   2   1   3     2289.01     2362.01     35.63 o
   3   1   3     3261.11     3221.52     46.42 o
   4   1   3       34.34       31.02      5.67 o
   5   1   3        1.94       21.01      6.60 o
   6   1   3     1881.78     1839.39     35.85 o
   7   1   3       23.85       29.70     10.57 o
   8   1   3       32.75       56.96     13.37 o
   9   1   3      172.17      207.53     20.02 o
  10   1   3      316.16      323.72     32.34 o
  11   1   3        1.24      -14.34     24.62 o
 -13   2   3       15.34       13.75     23.05 o
 -12   2   3      609.88      730.95     37.89 o
 -11   2   3     1017.35      996.33     29.15 o
 -10   2   3       13.46       34.46     12.04 o
  -9   2   3     3158.11     2987.44     50.50 o
  -8   2   3      870.15      807.28     18.94 o
  -7   2   3       37.48       33.79      7.31 o
  -6   2   3     1936.78     1892.66     32.03 o
  -5   2   3    12522.09    12859.25    195.26 o
  -4   2   3     1522.56     1533.70     25.60 o
  -3   2   3     1500.74     1388.23     22.16 o
  -2   2   3    19734.52    19155.05    292.75 o
  -1   2   3       30.90       43.54      2.80 o
   0   2   3      717.76      928.72     14.42 o
   1   2   3      548.78      380.93      8.73 o
   2   2   3     2108.43     1910.47     28.30 o
   3   2   3     3527.29     4159.14     59.46 o
   4   2   3      578.75      508.09     15.18 o
   5   2   3      683.00      602.12     13.89 o
   6   2   3        1.59       -9.19      9.19 o
   7   2   3     1727.31     1722.96     37.10 o
   8   2   3      398.36      406.16     18.66 o
   9   2   3      137.24      178.11     20.19 o
  10   2   3      669.88      669.33     39.26 o
  11   2   3     1023.61      991.70     45.62 o
 -13   3   3      626.60      733.36     46.61 o
 -12   3   3      465.00      475.42     28.26 o
 -11   3   3      123.23      105.23     18.29 o
 -10   3   3     6145.85     5935.57     99.26 o
  -9   3   3      207.12      213.32     12.17 o
  -8   3   3      468.30      489.74     14.72 o
  -7   3   3     1548.08     1331.13     25.26 o
  -6   3   3     6987.13     6980.54    107.85 o
  -5   3   3      227.09      306.53      9.77 o
  -4   3   3    14236.40    13797.96    211.61 o
  -3   3   3     7204.57     6918.42    102.38 o
  -2   3   3      916.40     1116.68     18.82 o
  -1   3   3     7651.73     6776.90     83.90 o
   0   3   3      610.37      412.60      7.99 o
   1   3   3     1146.26     1111.33     15.52 o
   2   3   3     2490.17     2414.74     33.32 o
   3   3   3    26283.79    27746.81    384.21 o
   4   3   3     5724.24     5804.26     85.60 o
   5   3   3     4569.60     4554.73     78.07 o
   6   3   3     5985.92     5762.16    102.91 o
   7   3   3      497.26      530.29     18.19 o
   8   3   3      168.36      179.90     15.59 o
   9   3   3      137.03      160.70     18.18 o
  10   3   3     1273.73     1185.17     51.03 o
  11   3   3      223.36      236.39     28.74 o
 -13   4   3       30.41       11.58     24.21 o
 -12   4   3     1993.71     1986.84     53.71 o
 -11   4   3     1697.89     1631.09     41.68 o
 -10   4   3       84.90       93.43     13.56 o
  -9   4   3     5159.47     5000.94     80.65 o
  -8   4   3      874.95      807.91     19.48 o
  -7   4   3      264.86      296.20     12.13 o
  -6   4   3      457.78      412.18     12.72 o
  -5   4   3     6125.54     5462.95     86.07 o
  -4   4   3     3986.42     4009.24     63.70 o
  -3   4   3     7089.64     7086.67    109.64 o
  -2   4   3    14088.54    13081.84    189.66 o
  -1   4   3       35.71       52.46      4.36 o
   0   4   3     2252.92     2790.20     40.12 o
   1   4   3     5481.31     5213.27     69.11 o
   2   4   3     5271.68     4880.62     65.26 o
   3   4   3     1196.11     1436.76     24.50 o
   4   4   3     7633.67     7408.36    112.68 o
   5   4   3      906.78      805.19     21.22 o
   6   4   3      125.44      157.83     13.88 o
   7   4   3     2809.95     2686.46     61.35 o
   8   4   3       35.67       49.21     13.90 o
   9   4   3      259.92      299.98     21.01 o
  10   4   3      523.14      608.11     53.75 o
 -13   5   3      251.82      214.12     27.67 o
 -12   5   3      241.17      220.02     20.92 o
 -11   5   3      360.02      370.55     21.45 o
 -10   5   3     1863.72     1911.54     43.00 o
  -9   5   3      130.56      146.76     13.17 o
  -8   5   3     2681.40     2643.94     47.82 o
  -7   5   3     1775.34     1658.80     32.23 o
  -6   5   3     1591.50     1552.25     28.95 o
  -5   5   3      286.41      326.21     11.09 o
  -4   5   3     6301.02     6147.18    100.57 o
  -3   5   3     5114.45     4882.76     69.90 o
  -2   5   3     2280.22     2511.86     35.36 o
  -1   5   3     1301.88     1032.58     16.78 o
   0   5   3     2446.40     2115.68     30.45 o
   1   5   3      450.54      417.98     10.86 o
   2   5   3      527.62      521.91     11.32 o
   3   5   3     5304.89     5009.51     71.75 o
   4   5   3      802.39      796.85     19.62 o
   5   5   3     1133.94     1079.29     24.50 o
   6   5   3     2367.15     2288.00     48.64 o
   7   5   3      593.58      621.23     21.53 o
   8   5   3      156.13      191.25     16.74 o
   9   5   3      467.19      502.65     20.92 o
  10   5   3     1029.98     1071.68     37.64 o
 -12   6   3      337.97      344.03     28.50 o
 -11   6   3     1901.62     1762.27     44.93 o
 -10   6   3       32.94       25.02     14.96 o
  -9   6   3      855.61      894.44     26.64 o
  -8   6   3      317.91      356.66     16.18 o
  -7   6   3     1116.75     1118.96     23.48 o
  -6   6   3      371.08      468.31     16.56 o
  -5   6   3     2959.91     2980.08     52.06 o
  -4   6   3     1368.98     1348.76     24.06 o
  -3   6   3     5242.50     5579.49     83.24 o
  -2   6   3     3595.43     3359.34     46.05 o
  -1   6   3      112.22      167.37      7.89 o
   0   6   3       17.82       35.70      5.40 o
   1   6   3     1362.61     1276.10     21.45 o
   2   6   3     1397.88     1342.75     23.52 o
   3   6   3      418.54      448.68     14.04 o
   4   6   3     5913.54     5685.80     91.74 o
   5   6   3      372.74      385.33     15.82 o
   6   6   3       25.04       39.72     12.30 o
   7   6   3       68.08       57.27     13.97 o
   8   6   3      153.77      150.60     16.73 o
   9   6   3      678.13      653.80     28.20 o
  10   6   3       88.79       82.82     20.86 o
 -12   7   3       77.10       86.50     22.99 o
 -11   7   3       34.24       21.53     16.92 o
 -10   7   3      104.03      131.00     16.09 o
  -9   7   3       21.73       16.41     14.02 o
  -8   7   3      889.62      890.36     25.20 o
  -7   7   3      346.26      373.44     15.84 o
  -6   7   3      564.27      635.10     18.55 o
  -5   7   3       15.51       22.11      9.05 o
  -4   7   3     2861.89     2905.24     46.16 o
  -3   7   3      856.14      864.30     18.25 o
  -2   7   3      406.98      475.14     14.84 o
  -1   7   3       70.75      124.15      7.67 o
   0   7   3      247.01      272.19      9.92 o
   1   7   3      724.05      769.88     18.32 o
   2   7   3      354.11      375.97     12.29 o
   3   7   3      976.99      949.58     22.64 o
   4   7   3       79.02       76.57     12.28 o
   5   7   3       99.14      112.16     16.04 o
   6   7   3       49.87       45.68     14.09 o
   7   7   3        6.69        6.80     13.23 o
   8   7   3      336.27      361.05     19.08 o
   9   7   3       51.62       55.41     17.76 o
 -11   8   3       18.02       -3.91     17.01 o
 -10   8   3        0.53      -14.77     14.77 o
  -9   8   3       99.30       83.48     16.96 o
  -8   8   3      533.15      553.62     21.67 o
  -7   8   3      198.80      257.21     20.70 o
  -6   8   3      950.99     1008.21     24.77 o
  -5   8   3      423.18      526.68     21.09 o
  -4   8   3      115.61      120.68     11.03 o
  -3   8   3      636.54      658.51     16.38 o
  -2   8   3      466.92      483.03     13.66 o
  -1   8   3     1395.02     1428.95     25.59 o
   0   8   3      186.97      253.31     11.15 o
   1   8   3       29.06       22.63      8.56 o
   2   8   3       39.54       35.18      9.58 o
   3   8   3        0.50       -6.17     10.07 o
   4   8   3       70.61       89.10     12.41 o
   5   8   3      178.83      181.99     15.32 o
   6   8   3       66.36       77.37     15.21 o
   7   8   3        3.76       25.88     15.56 o
   8   8   3      302.32      307.61     23.00 o
   9   8   3      246.35      220.06     33.77 o
 -11   9   3        7.49       -9.77     22.43 o
 -10   9   3        8.41       25.70     24.00 o
  -9   9   3      535.66      588.53     26.31 o
  -8   9   3        1.03      -11.17     16.68 o
  -7   9   3     2415.79     2559.48     55.42 o
  -6   9   3     1036.75     1136.90     39.87 o
  -5   9   3      959.41     1016.65     29.45 o
  -4   9   3       86.15       93.78     13.30 o
  -3   9   3      386.85      415.87     21.17 o
  -2   9   3       56.22       61.53     12.20 o
  -1   9   3      160.52      197.20     12.13 o
   0   9   3     1972.65     1953.32     36.36 o
   1   9   3        3.59       16.20     10.11 o
   2   9   3        5.90       18.28     10.85 o
   3   9   3      415.24      433.32     17.80 o
   4   9   3      176.87      171.59     17.80 o
   5   9   3       17.15       40.08     14.61 o
   6   9   3      649.92      663.60     26.51 o
   7   9   3      869.90      861.54     35.34 o
   8   9   3       71.93       95.02     22.93 o
 -10  10   3       30.32       11.34     22.71 o
  -9  10   3        8.48       14.27     19.60 o
  -8  10   3     1566.55     1645.86     47.92 o
  -7  10   3      497.30      532.91     24.22 o
  -6  10   3      372.30      444.30     26.24 o
  -5  10   3      616.01      684.19     29.03 o
  -4  10   3       60.61       61.23     15.15 o
  -3  10   3      335.60      331.05     20.86 o
  -2  10   3     1148.69     1145.65     27.72 o
  -1  10   3      390.18      496.78     18.04 o
   0  10   3      172.17      131.67     13.19 o
   1  10   3     1489.25     1506.38     34.37 o
   2  10   3      336.30      380.06     19.18 o
   3  10   3       54.83       54.94     15.42 o
   4  10   3     1149.07     1136.66     44.29 o
   5  10   3      598.61      626.48     26.10 o
   6  10   3        0.38      -12.13     17.25 o
   7  10   3      239.93      312.84     26.14 o
  -9  11   3       13.11       29.75     20.85 o
  -8  11   3      119.14      145.66     24.08 o
  -7  11   3     2113.38     2244.03     81.80 o
  -6  11   3      318.05      330.06     21.63 o
  -5  11   3      249.55      214.60     19.16 o
  -4  11   3     1030.47     1119.45     32.89 o
  -3  11   3     1377.56     1418.14     36.78 o
  -2  11   3      164.73      135.15     15.47 o
  -1  11   3      775.76      817.33     25.26 o
   0  11   3     2177.90     2199.37     46.37 o
   1  11   3       96.59      103.73     16.21 o
   2  11   3      281.32      294.56     19.54 o
   3  11   3      857.44      871.08     33.14 o
   4  11   3      300.51      308.00     23.85 o
   5  11   3      392.91      395.22     23.70 o
   6  11   3      179.48      173.88     28.15 o
  -8  12   3      675.33      479.63     75.37 o
  -7  12   3      194.09      171.98     22.12 o
  -6  12   3      245.29      225.70     26.43 o
  -5  12   3      642.81      706.71     28.19 o
  -4  12   3       93.52       93.04     18.27 o
  -3  12   3      200.01      204.74     22.81 o
  -2  12   3      788.75      844.82     39.12 o
  -1  12   3      314.88      316.60     20.43 o
   0  12   3      127.32      143.12     23.14 o
   1  12   3      596.07      639.43     27.29 o
   2  12   3     1109.89     1134.06     63.06 o
   3  12   3      111.26       98.67     27.06 o
   4  12   3     1079.88     1135.21     70.63 o
   5  12   3      408.78      386.43     30.88 o
  -6  13   3      302.60      301.13     26.11 o
  -5  13   3       20.11       13.68     21.65 o
  -4  13   3      833.39      859.28     36.66 o
  -3  13   3     1120.89     1227.93     40.55 o
  -2  13   3       39.47       26.79     20.04 o
  -1  13   3      196.08      228.36     22.18 o
   0  13   3      152.74      151.99     21.33 o
   1  13   3       49.34       51.08     19.82 o
   2  13   3      128.74      124.24     22.85 o
   3  13   3     1440.00     1525.20     65.10 o
  -2  14   3      330.17      286.98     28.27 o
  -1  14   3       19.64      -22.83     22.83 o
   0  14   3       37.76        4.90     34.87 o
 -14   0   4     1350.38     1409.74     78.33 o
 -13   0   4     1863.08     1843.11    152.45 o
 -12   0   4      336.58      285.73     28.98 o
 -11   0   4      255.84      272.41     22.04 o
 -10   0   4     3411.98     3447.89     86.67 o
  -9   0   4     4261.00     4262.73    103.19 o
  -8   0   4      902.50      930.79     26.46 o
  -7   0   4    10890.24    10472.89    240.26 o
  -6   0   4     4052.18     4072.30     96.08 o
  -5   0   4      611.75      505.75     15.96 o
  -4   0   4    39795.72    40417.86    725.27 o
  -3   0   4      157.33       74.43      4.43 o
  -2   0   4     3356.48     3680.24     80.34 o
  -1   0   4     2840.55     2246.79     55.55 o
   0   0   4    12535.20    12457.77    320.12 o
   1   0   4       33.77       65.49      5.87 o
   2   0   4    11646.61    12101.38    249.38 o
   3   0   4     2823.35     2451.34     53.87 o
   4   0   4     1465.29     1453.77     38.09 o
   5   0   4      940.17     1002.85     33.61 o
   6   0   4     7968.15     7546.70    190.92 o
   7   0   4     1256.77     1223.49     49.29 o
   8   0   4     1201.28     1193.08     65.77 o
   9   0   4     1639.32     1546.28     62.99 o
  10   0   4       13.58       46.50     33.34 o
 -14   1   4      108.63      119.46     28.74 o
 -13   1   4      622.97      776.01     41.73 o
 -12   1   4     1853.91     1790.51     45.36 o
 -11   1   4       17.82        8.01     12.66 o
 -10   1   4      237.71      247.97     16.72 o
  -9   1   4     1001.34      906.65     20.76 o
  -8   1   4     8437.35     8275.62    128.15 o
  -7   1   4      677.86      918.90     18.85 o
  -6   1   4     3972.23     3544.56     56.10 o
  -5   1   4     6879.67     6736.78    103.12 o
  -4   1   4      478.97      631.97     11.87 o
  -3   1   4     1884.61     2386.70     32.89 o
  -2   1   4    40123.24    40067.20    602.01 o
  -1   1   4     7456.19     6994.26    111.27 o
   0   1   4      585.18      508.30      8.91 o
   1   1   4    19854.61    20754.68    289.12 o
   2   1   4      163.67      131.02      4.95 o
   3   1   4        2.91       37.82      4.94 o
   4   1   4     1876.25     1819.14     30.98 o
   5   1   4     3423.88     3240.12     60.42 o
   6   1   4     1838.06     1818.35     38.05 o
   7   1   4     5766.98     5557.05    109.79 o
   8   1   4     2277.38     2199.92     54.79 o
   9   1   4      152.84      129.77     19.91 o
  10   1   4      266.84      293.29     27.72 o
 -14   2   4      942.20     1020.77     48.32 o
 -13   2   4      219.31      254.96     25.00 o
 -12   2   4      100.60       79.06     16.80 o
 -11   2   4      292.48      327.58     16.87 o
 -10   2   4      211.58      209.58     15.06 o
  -9   2   4     1320.89     1208.07     25.07 o
  -8   2   4      291.40      281.67     11.38 o
  -7   2   4     3463.65     3108.79     50.42 o
  -6   2   4     1794.55     1790.94     30.42 o
  -5   2   4      197.03      166.68      6.69 o
  -4   2   4      556.15      423.42      9.55 o
  -3   2   4     1484.52     1281.69     20.58 o
  -2   2   4      188.00      269.80      5.90 o
  -1   2   4     2573.77     2270.67     31.49 o
   0   2   4     6999.02     6644.16     89.61 o
   1   2   4     2226.04     2658.44     40.73 o
   2   2   4     6906.57     7332.29    100.62 o
   3   2   4      405.34      345.03      8.59 o
   4   2   4      367.97      520.92     15.30 o
   5   2   4      913.90      940.42     23.24 o
   6   2   4     3159.84     2927.83     60.83 o
   7   2   4     1315.20     1303.26     33.64 o
   8   2   4      675.04      676.62     26.12 o
   9   2   4     1136.91     1109.35     39.22 o
  10   2   4       26.07       12.09     23.67 o
 -14   3   4      127.90      140.03     29.96 o
 -13   3   4      190.02      181.00     22.94 o
 -12   3   4      292.41      304.04     23.83 o
 -11   3   4      158.38      165.03     15.03 o
 -10   3   4      169.55      169.65     12.53 o
  -9   3   4        4.59       13.34      9.54 o
  -8   3   4     1035.30     1050.80     22.15 o
  -7   3   4       21.76       29.76      7.40 o
  -6   3   4     3908.75     3923.29     62.04 o
  -5   3   4     3098.19     3400.30     54.60 o
  -4   3   4      138.30      191.95      7.12 o
  -3   3   4     1720.12     2078.86     32.54 o
  -2   3   4     3196.68     3175.83     46.11 o
  -1   3   4      233.40      237.15      5.92 o
   0   3   4        3.94       41.12      3.82 o
   1   3   4     3043.68     3173.13     47.95 o
   2   3   4       70.98      151.85      5.63 o
   3   3   4       15.08       23.97      4.81 o
   4   3   4      231.49      334.11     11.52 o
   5   3   4       93.63      127.49     10.29 o
   6   3   4      311.93      357.55     14.90 o
   7   3   4       51.59       63.36     13.13 o
   8   3   4      655.53      644.50     25.93 o
   9   3   4       13.05       10.87     18.66 o
  10   3   4       22.54      -15.20     25.85 o
 -13   4   4        2.66       23.58     20.56 o
 -12   4   4      301.35      322.75     21.34 o
 -11   4   4      287.52      291.17     16.92 o
 -10   4   4        1.07        0.15     11.72 o
  -9   4   4       62.61       64.31     10.75 o
  -8   4   4       23.71       33.88      9.08 o
  -7   4   4       33.34       37.47      8.00 o
  -6   4   4      167.19      201.37     10.16 o
  -5   4   4      612.40      759.59     17.20 o
  -4   4   4      600.93      610.18     13.31 o
  -3   4   4      456.63      503.40     10.82 o
  -2   4   4      537.17      635.97     13.33 o
  -1   4   4     2926.61     2972.04     41.58 o
   0   4   4     2357.52     2820.66     38.24 o
   1   4   4      192.16      276.96      8.40 o
   2   4   4       51.19       91.22      5.45 o
   3   4   4       84.33       81.90      6.23 o
   4   4   4      100.46      133.36      8.91 o
   5   4   4       60.53       75.87     10.67 o
   6   4   4     1029.20      973.78     26.11 o
   7   4   4        3.42       15.25     12.40 o
   8   4   4       43.20       27.46     16.60 o
   9   4   4      102.56       86.96     21.02 o
  10   4   4      181.12      149.74     27.02 o
 -13   5   4      106.85       85.63     20.13 o
 -12   5   4       80.38       81.43     18.33 o
 -11   5   4      304.23      334.13     19.41 o
 -10   5   4       55.18       57.16     13.08 o
  -9   5   4      645.88      664.58     19.78 o
  -8   5   4      762.68      787.23     19.93 o
  -7   5   4       54.88       62.20      9.08 o
  -6   5   4       14.55       28.09      8.05 o
  -5   5   4     2527.20     2710.44     44.99 o
  -4   5   4      812.47      805.66     16.40 o
  -3   5   4      389.49      376.73      9.00 o
  -2   5   4     1940.64     1758.23     27.13 o
  -1   5   4     1989.43     2039.84     32.35 o
   0   5   4     2447.36     2721.18     38.61 o
   1   5   4      410.24      331.49      8.75 o
   2   5   4      372.29      392.92     11.70 o
   3   5   4       68.42       60.68      7.56 o
   4   5   4       23.78       32.93      9.15 o
   5   5   4     2447.87     2318.02     48.48 o
   6   5   4        3.15       11.43     11.56 o
   7   5   4      286.82      291.17     17.82 o
   8   5   4      658.49      720.32     25.42 o
   9   5   4        4.76       15.51     19.70 o
  10   5   4       22.63       12.31     21.73 o
 -13   6   4      503.27      530.99     34.56 o
 -12   6   4        8.42       -1.80     18.26 o
 -11   6   4      467.98      474.33     21.20 o
 -10   6   4      294.01      337.87     22.98 o
  -9   6   4      998.72      952.59     24.98 o
  -8   6   4       11.36       -0.41     10.65 o
  -7   6   4     3167.53     3037.39     54.39 o
  -6   6   4     3304.55     3299.57     57.45 o
  -5   6   4       55.76       73.09      9.11 o
  -4   6   4     3963.22     3705.89     54.82 o
  -3   6   4     1426.27     1381.12     23.19 o
  -2   6   4      206.41      231.84      8.83 o
  -1   6   4     6355.75     6005.08     81.92 o
   0   6   4     1004.20      735.34     14.71 o
   1   6   4      224.31      230.02      8.19 o
   2   6   4      726.16      654.73     15.88 o
   3   6   4     1713.74     1800.01     34.26 o
   4   6   4     1474.30     1487.45     30.60 o
   5   6   4      628.02      662.77     21.22 o
   6   6   4     1403.68     1321.32     32.89 o
   7   6   4      638.96      656.25     22.85 o
   8   6   4       36.98       15.35     16.31 o
   9   6   4      884.96      954.62     34.24 o
 -12   7   4      807.69      849.84     32.46 o
 -11   7   4      480.66      479.67     23.47 o
 -10   7   4      156.07      114.66     15.67 o
  -9   7   4      487.78      525.02     20.42 o
  -8   7   4     1982.75     1969.71     41.32 o
  -7   7   4       44.97       40.36     12.06 o
  -6   7   4     4280.91     4321.05     76.38 o
  -5   7   4     5420.59     5495.12     87.42 o
  -4   7   4       12.95       12.37      8.20 o
  -3   7   4     1515.10     1527.33     26.83 o
  -2   7   4     6532.81     6261.13     89.96 o
  -1   7   4      907.29      893.65     18.03 o
   0   7   4      181.93      193.09      9.45 o
   1   7   4     4366.14     3969.02     62.79 o
   2   7   4     1156.93     1168.42     24.24 o
   3   7   4       42.70       34.70     10.16 o
   4   7   4      830.94      828.42     24.11 o
   5   7   4      987.77     1026.39     28.29 o
   6   7   4      102.25       88.44     13.44 o
   7   7   4      990.42     1000.83     30.57 o
   8   7   4     1118.92     1103.77     33.25 o
   9   7   4        2.56       -9.25     17.31 o
 -12   8   4        6.87       20.30     19.10 o
 -11   8   4      487.45      468.07     22.52 o
 -10   8   4      858.31      913.50     28.16 o
  -9   8   4      312.07      340.19     19.81 o
  -8   8   4       12.03        5.96     19.52 o
  -7   8   4     4015.88     4125.08     78.38 o
  -6   8   4      738.72      819.71     21.88 o
  -5   8   4        3.01       17.52     10.48 o
  -4   8   4      190.60      170.50     10.86 o
  -3   8   4      382.36      392.84     13.23 o
  -2   8   4      416.29      411.50     13.37 o
  -1   8   4     3693.91     3558.59     56.87 o
   0   8   4     2886.96     2657.51     44.27 o
   1   8   4       11.60        2.97      9.06 o
   2   8   4     3426.68     3198.65     61.14 o
   3   8   4     1053.98     1009.44     26.24 o
   4   8   4      405.83      435.28     18.29 o
   5   8   4     1029.72      961.01     27.94 o
   6   8   4     2015.39     2021.88     51.65 o
   7   8   4      672.09      701.33     28.74 o
   8   8   4      207.44      213.37     21.58 o
 -11   9   4       22.44       21.39     20.09 o
 -10   9   4        7.48        0.66     17.71 o
  -9   9   4      210.92      245.99     21.11 o
  -8   9   4     1048.51     1112.15     31.69 o
  -7   9   4       14.66        3.35     14.47 o
  -6   9   4     2924.29     3017.41     60.01 o
  -5   9   4     3078.19     3164.32     58.84 o
  -4   9   4        2.62      -11.17     11.17 o
  -3   9   4     1459.90     1475.39     31.52 o
  -2   9   4     2310.05     2281.03     39.68 o
  -1   9   4     2560.59     2537.96     44.72 o
   0   9   4        9.31       15.53     10.47 o
   1   9   4     4200.19     4050.56     75.69 o
   2   9   4      484.78      464.43     18.47 o
   3   9   4        0.78        0.89     14.05 o
   4   9   4       19.68       31.51     13.68 o
   5   9   4      903.36      902.02     28.71 o
   6   9   4      115.00      110.57     18.43 o
   7   9   4      299.69      330.10     25.46 o
   8   9   4      755.53      731.97    100.38 o
 -10  10   4        7.24       -4.08     20.69 o
  -9  10   4      864.60      864.21     31.27 o
  -8  10   4       96.21       68.76     18.90 o
  -7  10   4     2011.46     2082.59     55.46 o
  -6  10   4      729.76      792.44     27.37 o
  -5  10   4      478.72      459.34     29.35 o
  -4  10   4       47.16       74.63     14.35 o
  -3  10   4      197.41      215.75     17.05 o
  -2  10   4       29.15       36.53     12.07 o
  -1  10   4      281.05      321.40     17.52 o
   0  10   4      502.86      529.05     21.17 o
   1  10   4      398.97      334.85     19.23 o
   2  10   4      525.84      611.77     24.76 o
   3  10   4      128.22      122.57     18.13 o
   4  10   4      167.10      171.26     21.24 o
   5  10   4       42.49       58.39     19.74 o
   6  10   4      476.20      459.15     34.73 o
   7  10   4      407.86      353.77     26.98 o
  -9  11   4       45.99        6.54     22.31 o
  -8  11   4       43.00       51.82     20.18 o
  -7  11   4        0.57        8.44     18.20 o
  -6  11   4      424.86      409.91     38.05 o
  -5  11   4       83.92       59.80     16.95 o
  -4  11   4      132.77      117.36     18.38 o
  -3  11   4        2.05        0.58     16.22 o
  -2  11   4       65.19       46.32     15.69 o
  -1  11   4      729.20      697.69     31.20 o
   0  11   4       34.77       16.60     15.00 o
   1  11   4      465.23      427.75     20.78 o
   2  11   4       30.94       57.36     19.46 o
   3  11   4      119.61       62.47     18.57 o
   4  11   4      123.64      135.69     29.95 o
   5  11   4       18.33       11.55     21.03 o
   6  11   4      204.64      167.30     24.04 o
  -8  12   4        9.67       14.42     22.71 o
  -7  12   4       64.22       52.35     21.87 o
  -6  12   4      408.05      369.16     25.07 o
  -5  12   4      220.85      179.27     21.62 o
  -4  12   4      288.67      248.84     21.98 o
  -3  12   4      265.60      279.16     21.87 o
  -2  12   4      411.34      431.37     26.83 o
  -1  12   4       86.06       52.31     20.94 o
   0  12   4       91.80       45.82     18.03 o
   1  12   4      346.17      324.22     22.29 o
   2  12   4       70.83       90.57     18.69 o
   3  12   4      234.89      229.76     24.16 o
   4  12   4       87.76       88.16     22.68 o
  -6  13   4       45.57       37.85     22.47 o
  -5  13   4      585.74      509.15     28.75 o
  -4  13   4      174.06      154.40     22.53 o
  -3  13   4      734.24      747.45     44.58 o
  -2  13   4      595.53      629.87     46.95 o
  -1  13   4       77.62       65.79     20.06 o
   0  13   4       52.91       27.88     20.93 o
   1  13   4        6.03      -10.76     20.53 o
   2  13   4      480.11      486.52     28.53 o
   3  13   4        3.65        9.59     46.59 o
 -14   1   5      179.21      187.16     25.21 o
 -13   1   5       18.85       37.63     18.09 o
 -12   1   5        0.54        5.44     15.00 o
 -11   1   5      325.07      300.31     16.23 o
 -10   1   5      462.17      492.14     16.84 o
  -9   1   5       82.53      128.81     10.68 o
  -8   1   5       87.96       98.88      8.64 o
  -7   1   5      401.46      345.26     10.74 o
  -6   1   5        4.24       35.15      5.78 o
  -5   1   5      505.48      496.00     10.71 o
  -4   1   5     2631.52     2595.41     35.85 o
  -3   1   5       11.43       58.79      3.11 o
  -2   1   5      535.07      630.65     11.58 o
  -1   1   5     2093.04     2114.71     35.42 o
   0   1   5     4408.65     4642.10     66.11 o
   1   1   5      237.36      384.41      8.88 o
   2   1   5      637.81      625.36     11.99 o
   3   1   5     1429.25     1379.79     23.22 o
   4   1   5        3.53       10.79      7.40 o
   5   1   5       50.59       49.75     10.12 o
   6   1   5       41.19       66.43     12.74 o
   7   1   5      254.99      269.68     18.54 o
   8   1   5        2.25       10.71     15.09 o
   9   1   5      381.08      402.92     25.43 o
  10   1   5      185.63      197.64     28.77 o
 -14   2   5       70.14       28.94     23.00 o
 -13   2   5       46.20       32.45     20.89 o
 -12   2   5      823.13      860.71     27.90 o
 -11   2   5      866.79      944.64     26.13 o
 -10   2   5       65.75       97.23     11.09 o
  -9   2   5     2761.39     2748.19     46.64 o
  -8   2   5     2256.79     2190.60     37.64 o
  -7   2   5      156.39      187.90      9.92 o
  -6   2   5      315.24      252.02      8.44 o
  -5   2   5     5285.16     5301.06     76.11 o
  -4   2   5     5310.30     5968.46     82.66 o
  -3   2   5    12434.05    12875.57    176.98 o
  -2   2   5     7889.34     7221.29    101.71 o
  -1   2   5     1069.31     1007.29     15.38 o
   0   2   5     2171.87     2212.66     32.13 o
   1   2   5      776.51      623.01     12.98 o
   2   2   5       28.24       43.93      4.31 o
   3   2   5     1595.71     1723.73     25.81 o
   4   2   5     4635.81     4509.35     81.69 o
   5   2   5      373.83      370.06     16.31 o
   6   2   5        0.20        5.29     11.10 o
   7   2   5      841.46      826.98     27.97 o
   8   2   5      590.61      627.64     25.76 o
   9   2   5      617.38      588.02     29.04 o
  10   2   5      219.60      247.84     28.03 o
 -14   3   5      463.63      605.67     33.99 o
 -13   3   5     1763.49     1701.74     53.08 o
 -12   3   5        1.38       -8.90     14.76 o
 -11   3   5     1993.88     1871.56     37.96 o
 -10   3   5     3832.15     3798.40     66.08 o
  -9   3   5      144.69      148.17     10.90 o
  -8   3   5     1010.02      932.63     20.22 o
  -7   3   5     5022.27     4857.10     74.33 o
  -6   3   5     1298.79     1124.17     20.66 o
  -5   3   5      304.93      463.87     11.08 o
  -4   3   5    18604.50    18173.98    249.33 o
  -3   3   5     8392.78     7939.59    113.84 o
  -2   3   5     1939.86     1950.59     36.79 o
  -1   3   5     4618.49     3927.44     57.94 o
   0   3   5     9690.85     9985.43    162.11 o
   1   3   5     1980.25     2061.02     30.97 o
   2   3   5      671.61      589.62     11.74 o
   3   3   5    12292.77    12106.89    189.76 o
   4   3   5      974.17     1065.59     26.13 o
   5   3   5       18.45       26.71      9.51 o
   6   3   5     1668.13     1622.70     38.65 o
   7   3   5      374.40      344.10     19.36 o
   8   3   5        8.99      -15.24     15.24 o
   9   3   5      751.61      770.05     33.22 o
  10   3   5      225.48      220.24     27.71 o
 -14   4   5      377.19      414.91     53.81 o
 -13   4   5        3.86        6.15     21.02 o
 -12   4   5     1132.71     1140.08     30.79 o
 -11   4   5     3294.88     3276.87     62.31 o
 -10   4   5      856.85      891.46     23.40 o
  -9   4   5     3251.51     3202.36     56.59 o
  -8   4   5      485.42      463.75     14.04 o
  -7   4   5      722.12      854.89     18.34 o
  -6   4   5      603.26      475.84     13.51 o
  -5   4   5     9921.45     9594.53    147.60 o
  -4   4   5     1499.62     1505.39     26.27 o
  -3   4   5     4802.33     4362.47     67.24 o
  -2   4   5     8985.67     7898.82    104.34 o
  -1   4   5       12.09       45.16      5.53 o
   0   4   5      324.60      286.68      7.60 o
   1   4   5     3215.14     2933.27     41.95 o
   2   4   5     1943.13     1714.46     27.21 o
   3   4   5      161.72      192.52      9.94 o
   4   4   5    10688.50    10233.51    208.90 o
   5   4   5      814.23      796.22     25.24 o
   6   4   5      234.88      253.87     14.90 o
   7   4   5     1968.83     1788.95     51.50 o
   8   4   5      841.33      846.12     33.18 o
   9   4   5      832.40      849.03     35.39 o
 -13   5   5      382.08      392.11     26.40 o
 -12   5   5      212.79      233.21     18.48 o
 -11   5   5     1196.67     1153.16     29.09 o
 -10   5   5     6180.20     6078.19    103.32 o
  -9   5   5       76.17       86.46     11.11 o
  -8   5   5     1992.42     2073.58     39.40 o
  -7   5   5     1165.63     1135.02     23.42 o
  -6   5   5     1852.15     1718.29     30.90 o
  -5   5   5      452.58      594.45     14.75 o
  -4   5   5     7070.28     6854.32     99.79 o
  -3   5   5     6220.09     6225.86     88.57 o
  -2   5   5     4140.94     4378.13     63.29 o
  -1   5   5     6494.80     5873.20     77.57 o
   0   5   5     1911.72     1831.50     27.59 o
   1   5   5      125.94      148.96      6.00 o
   2   5   5      689.99      637.34     19.01 o
   3   5   5     6620.34     6288.35    115.01 o
   4   5   5        4.76        6.31     10.76 o
   5   5   5     1290.98     1215.56     33.00 o
   6   5   5      459.48      506.49     21.10 o
   7   5   5       57.82       40.41     14.70 o
   8   5   5       87.89       67.85     19.39 o
   9   5   5      282.75      348.47     25.45 o
 -13   6   5        5.15      -10.64     20.53 o
 -12   6   5      768.94      797.00     33.20 o
 -11   6   5      437.29      478.44     20.91 o
 -10   6   5      105.15       75.12     13.02 o
  -9   6   5      810.62      843.72     21.92 o
  -8   6   5      250.69      267.79     13.31 o
  -7   6   5       47.11       50.22     10.55 o
  -6   6   5       85.14       73.37     10.35 o
  -5   6   5     3465.03     3406.07     55.96 o
  -4   6   5     2692.78     2889.18     43.76 o
  -3   6   5     4055.00     4242.30     59.61 o
  -2   6   5     3019.97     2832.50     42.29 o
  -1   6   5      484.63      541.25     12.10 o
   0   6   5        5.56       29.38      5.66 o
   1   6   5      794.63      785.23     17.33 o
   2   6   5     3204.52     3286.37     60.33 o
   3   6   5       70.13       76.47     13.49 o
   4   6   5     1072.60     1113.74     29.16 o
   5   6   5      707.59      710.48     22.91 o
   6   6   5       86.05      100.31     15.26 o
   7   6   5      131.12      127.70     16.96 o
   8   6   5      418.53      423.30     23.12 o
   9   6   5      635.58      604.06     31.85 o
 -13   7   5       24.91        6.85     59.61 o
 -12   7   5       35.58       23.66     19.20 o
 -11   7   5      299.06      346.88     31.86 o
 -10   7   5      799.76      850.68     29.59 o
  -9   7   5       21.10        1.81     12.82 o
  -8   7   5      253.25      305.47     16.29 o
  -7   7   5      156.02      153.46     13.28 o
  -6   7   5     1513.56     1515.82     29.48 o
  -5   7   5      968.00     1021.46     22.20 o
  -4   7   5     1255.11     1222.38     24.40 o
  -3   7   5     2929.00     3000.32     47.30 o
  -2   7   5     3634.10     3724.45     57.12 o
  -1   7   5      218.51      216.30      9.73 o
   0   7   5      484.90      551.63     14.52 o
   1   7   5      306.11      342.42     12.96 o
   2   7   5       80.30       90.15      9.94 o
   3   7   5      783.05      774.86     25.28 o
   4   7   5      163.51      149.04     14.97 o
   5   7   5      228.57      235.45     17.43 o
   6   7   5       77.23       61.48     14.66 o
   7   7   5       54.21       40.49     15.53 o
   8   7   5       42.79       28.98     17.93 o
 -12   8   5      177.30      179.54     22.07 o
 -11   8   5       60.33       44.59     17.52 o
 -10   8   5      141.94      141.87     20.00 o
  -9   8   5       23.58       59.03     16.83 o
  -8   8   5      542.94      570.16     39.33 o
  -7   8   5      260.65      281.62     17.47 o
  -6   8   5      710.92      818.17     22.89 o
  -5   8   5       77.66       83.07     11.00 o
  -4   8   5      181.31      181.62     10.96 o
  -3   8   5       88.36      108.37      9.79 o
  -2   8   5       26.23       23.55      8.70 o
  -1   8   5     1304.44     1305.52     25.35 o
   0   8   5      531.54      572.44     19.66 o
   1   8   5      346.76      363.82     14.33 o
   2   8   5       27.38       60.23     10.47 o
   3   8   5       30.37       28.36     13.43 o
   4   8   5      199.83      198.64     17.00 o
   5   8   5       51.67       47.96     15.56 o
   6   8   5      276.80      260.15     19.98 o
   7   8   5      209.56      218.61     20.63 o
   8   8   5      100.30       90.90     20.19 o
 -11   9   5       44.37       20.93     20.40 o
 -10   9   5      136.42       93.26     18.61 o
  -9   9   5       56.14       59.68     16.97 o
  -8   9   5      184.49      166.41     17.20 o
  -7   9   5     1956.14     1945.86     43.10 o
  -6   9   5      884.67      934.58     25.73 o
  -5   9   5       12.75       27.69     12.10 o
  -4   9   5     1743.25     1747.53     36.02 o
  -3   9   5      374.85      371.15     19.22 o
  -2   9   5      341.35      317.20     13.65 o
  -1   9   5     2985.98     2872.70     53.55 o
   0   9   5      608.49      686.77     20.00 o
   1   9   5      111.52      103.87     11.80 o
   2   9   5      271.63      276.37     17.37 o
   3   9   5       50.44       28.93     14.71 o
   4   9   5      253.00      260.02     18.92 o
   5   9   5       14.28       19.15     16.27 o
   6   9   5      250.97      266.98     24.26 o
   7   9   5      210.42      199.43     21.63 o
 -10  10   5       42.92       29.14     19.75 o
  -9  10   5      173.44      199.83     22.77 o
  -8  10   5       18.35       46.91     19.67 o
  -7  10   5      113.14      100.09     19.34 o
  -6  10   5     1704.03     1731.30     45.26 o
  -5  10   5      437.82      439.83     33.64 o
  -4  10   5       75.93       73.79     15.03 o
  -3  10   5      344.92      350.40     18.49 o
  -2  10   5      892.03      889.87     29.35 o
  -1  10   5      604.65      626.66     22.77 o
   0  10   5     1337.96     1263.82     31.16 o
   1  10   5     1212.47     1246.28     31.14 o
   2  10   5      281.76      276.56     17.11 o
   3  10   5        5.74       -1.67     16.18 o
   4  10   5      478.51      514.21     27.17 o
   5  10   5      374.83      326.15     26.52 o
   6  10   5        1.07       23.21     20.59 o
  -9  11   5        5.46       21.73     22.05 o
  -8  11   5      267.82      265.30     26.22 o
  -7  11   5     1465.77     1587.66     48.56 o
  -6  11   5      253.65      276.69     32.70 o
  -5  11   5        3.39       15.76     17.93 o
  -4  11   5      973.63     1048.98     33.57 o
  -3  11   5      744.60      761.14     45.04 o
  -2  11   5       19.43       26.60     19.15 o
  -1  11   5     1860.84     1942.07     49.43 o
   0  11   5      643.70      661.94     25.74 o
   1  11   5       17.36        1.91     15.83 o
   2  11   5      616.13      578.00     28.09 o
   3  11   5      780.00      812.14     63.03 o
   4  11   5      167.28       75.58     20.72 o
   5  11   5      318.78      294.51     25.22 o
  -8  12   5      210.04      216.54     27.22 o
  -7  12   5       15.59       28.12     21.38 o
  -6  12   5      606.25      623.22     34.27 o
  -5  12   5      726.90      706.55     29.71 o
  -4  12   5      153.50      152.06     23.21 o
  -3  12   5      735.19      708.74     31.67 o
  -2  12   5     1589.61     1730.39     67.45 o
  -1  12   5      210.73      170.98     18.39 o
   0  12   5       93.42       99.08     18.54 o
   1  12   5      534.93      550.36     25.72 o
   2  12   5      277.29      305.22     24.90 o
   3  12   5       21.83       51.99     21.29 o
   4  12   5      840.67      833.81     35.74 o
  -6  13   5      319.27      271.47     26.25 o
  -5  13   5        1.61       28.79     23.64 o
  -4  13   5      787.91      875.38     66.16 o
  -3  13   5      197.73      213.06     34.60 o
  -2  13   5        3.76       12.81     23.55 o
  -1  13   5      804.04      721.49     35.52 o
   0  13   5       99.97      117.80     21.82 o
   1  13   5       51.80       64.23     25.13 o
   2  13   5       40.29       55.69     25.06 o
 -14   0   6     2129.12     2090.91    136.89 o
 -13   0   6     1668.97     1574.15     67.09 o
 -12   0   6       70.20       69.51     21.32 o
 -11   0   6     2781.80     2572.83     76.18 o
 -10   0   6      303.17      310.52     19.65 o
  -9   0   6     4930.17     4975.45    118.89 o
  -8   0   6     1775.47     1693.89     45.11 o
  -7   0   6    15051.23    14832.26    338.60 o
  -6   0   6     4758.36     4853.86     90.14 o
  -5   0   6    10751.11    11596.09    209.63 o
  -4   0   6      275.99      601.27     12.49 o
  -3   0   6    20997.72    21948.90    473.11 o
  -2   0   6       28.06       57.05      6.32 o
  -1   0   6     8063.64     7444.98    180.70 o
   0   0   6    26273.16    28131.15    804.15 o
   1   0   6      433.13      503.34     15.27 o
   2   0   6     4191.42     4351.62     85.06 o
   3   0   6     1479.90     1351.35     39.55 o
   4   0   6       21.90       44.64     16.93 o
   5   0   6      644.86      585.82     30.00 o
   6   0   6     2673.32     2620.01     87.11 o
   7   0   6     2490.04     2304.99     80.52 o
   8   0   6     2532.99     2295.07    101.67 o
   9   0   6     1536.81     1534.75    128.13 o
 -14   1   6      966.55      994.62     46.37 o
 -13   1   6      876.20      956.04     34.88 o
 -12   1   6     1972.01     1899.28     44.28 o
 -11   1   6       41.33       42.39     12.46 o
 -10   1   6       17.75       18.10     10.20 o
  -9   1   6     3887.54     3889.30     63.05 o
  -8   1   6     6184.36     6213.06     96.82 o
  -7   1   6      479.73      600.08     13.93 o
  -6   1   6     7218.66     6936.81     97.10 o
  -5   1   6     3217.83     2970.65     41.11 o
  -4   1   6      148.27      212.26      5.29 o
  -3   1   6     6881.68     6610.27     96.22 o
  -2   1   6     5755.42     5038.63     77.98 o
  -1   1   6     2439.84     2292.49     38.43 o
   0   1   6      111.20       49.58      3.72 o
   1   1   6    15073.67    15859.66    254.18 o
   2   1   6      275.34      284.45     10.23 o
   3   1   6     1047.24     1104.18     22.80 o
   4   1   6     1582.78     1493.03     34.10 o
   5   1   6     1349.91     1251.29     34.18 o
   6   1   6     1388.09     1368.42     37.72 o
   7   1   6     1471.88     1458.56     40.56 o
   8   1   6      766.33      742.66     28.18 o
   9   1   6      110.21       96.92     21.21 o
 -14   2   6      921.83      959.07     41.45 o
 -13   2   6      537.33      548.63     40.09 o
 -12   2   6      457.76      485.34     21.68 o
 -11   2   6      307.58      287.77     17.58 o
 -10   2   6      189.95      207.93     12.64 o
  -9   2   6     1718.56     1681.93     31.02 o
  -8   2   6     1087.70     1103.95     21.63 o
  -7   2   6     2852.72     2565.48     41.14 o
  -6   2   6        9.12       54.65      5.55 o
  -5   2   6     5726.98     5996.44     83.56 o
  -4   2   6      522.78      371.39      8.02 o
  -3   2   6      778.64      726.89     13.45 o
  -2   2   6        5.10       23.88      3.55 o
  -1   2   6     5618.78     5517.57     83.66 o
   0   2   6    10047.69    10482.83    162.27 o
   1   2   6      597.19      681.01     13.60 o
   2   2   6     6668.10     7076.08    100.17 o
   3   2   6       59.85       61.11      7.91 o
   4   2   6       44.00       45.01      9.47 o
   5   2   6      459.76      455.24     18.93 o
   6   2   6      507.59      551.11     29.04 o
   7   2   6      742.20      723.96     26.69 o
   8   2   6      837.76      802.68     29.48 o
   9   2   6      329.57      358.40     25.30 o
 -14   3   6        1.77       25.45     29.60 o
 -13   3   6      702.36      703.88     28.63 o
 -12   3   6       96.10      104.77     15.67 o
 -11   3   6      197.59      197.81     14.12 o
 -10   3   6      184.60      191.70     12.65 o
  -9   3   6      466.27      502.82     15.52 o
  -8   3   6     1696.70     1695.95     29.94 o
  -7   3   6       60.50       60.65      7.13 o
  -6   3   6     1646.38     1562.60     26.12 o
  -5   3   6     1673.89     1845.88     29.96 o
  -4   3   6     3733.33     4601.73     64.73 o
  -3   3   6      892.28     1071.37     16.97 o
  -2   3   6     1177.57     1199.21     22.02 o
  -1   3   6      989.94     1013.76     17.38 o
   0   3   6      620.68      600.90     13.35 o
   1   3   6     1833.77     1905.75     36.48 o
   2   3   6       49.48       84.09      5.88 o
   3   3   6     1350.29     1368.25     30.61 o
   4   3   6      232.46      293.37     12.54 o
   5   3   6        4.08        3.20     10.47 o
   6   3   6      450.22      458.26     20.62 o
   7   3   6     1279.70     1188.32     36.13 o
   8   3   6      181.73      187.86     19.24 o
   9   3   6      101.69      100.94     21.14 o
 -14   4   6       10.20       17.18     23.83 o
 -13   4   6      140.45      124.13     18.42 o
 -12   4   6       11.56       28.43     14.93 o
 -11   4   6       22.34       29.25     12.21 o
 -10   4   6      294.19      308.32     15.76 o
  -9   4   6      205.28      212.71     12.21 o
  -8   4   6        7.40       16.00      8.61 o
  -7   4   6      663.26      779.04     17.27 o
  -6   4   6      114.56      120.48      7.89 o
  -5   4   6     1376.68     1504.50     24.69 o
  -4   4   6     1356.40     1502.93     23.22 o
  -3   4   6      346.35      445.36      9.10 o
  -2   4   6      421.36      538.07     10.85 o
  -1   4   6      591.16      672.82     14.36 o
   0   4   6      117.67      182.36      7.67 o
   1   4   6        3.40       15.67      5.10 o
   2   4   6      438.82      531.66     24.93 o
   3   4   6       50.46       66.33      9.82 o
   4   4   6      494.25      550.90     18.08 o
   5   4   6     1254.99     1224.66     29.01 o
   6   4   6       36.93       50.21     14.36 o
   7   4   6      192.42      177.78     18.99 o
   8   4   6        0.38      -17.74     17.74 o
   9   4   6       19.18       11.81     20.40 o
 -14   5   6       24.52       -5.58     21.19 o
 -13   5   6      262.22      182.66     22.39 o
 -12   5   6     1454.28     1367.32     36.51 o
 -11   5   6       98.32      100.20     15.28 o
 -10   5   6      160.11      150.93     12.95 o
  -9   5   6      201.88      229.75     12.72 o
  -8   5   6        6.91       -0.15      9.76 o
  -7   5   6     1069.37     1161.24     31.08 o
  -6   5   6     1315.90     1326.96     32.70 o
  -5   5   6      630.09      611.68     13.73 o
  -4   5   6       65.50      102.38      6.25 o
  -3   5   6     2066.72     1949.05     28.06 o
  -2   5   6     3044.25     3137.08     44.93 o
  -1   5   6       89.81       89.06      5.73 o
   0   5   6      343.77      311.22      9.09 o
   1   5   6     1448.64     1479.29     31.66 o
   2   5   6      308.07      328.55     12.96 o
   3   5   6      122.66      134.15     12.22 o
   4   5   6     1850.12     1869.11     44.76 o
   5   5   6       30.10       27.05     12.41 o
   6   5   6       46.23       38.44     15.03 o
   7   5   6      249.38      202.03     20.12 o
   8   5   6      140.93      185.90     21.61 o
   9   5   6      235.79      219.82     55.50 o
 -13   6   6      828.05      831.33     54.29 o
 -12   6   6        8.31       10.84     15.81 o
 -11   6   6      764.86      765.32     26.19 o
 -10   6   6     1635.00     1650.45     37.43 o
  -9   6   6       46.31       41.44     12.39 o
  -8   6   6       86.56      106.39     11.04 o
  -7   6   6     2141.86     2169.26     38.85 o
  -6   6   6      604.95      602.82     16.89 o
  -5   6   6       52.40       55.47      7.75 o
  -4   6   6     4472.07     4485.52     67.87 o
  -3   6   6     1778.77     1664.69     28.10 o
  -2   6   6       17.30       24.67      5.71 o
  -1   6   6     4129.79     3821.39     60.58 o
   0   6   6     2425.96     2291.84     40.17 o
   1   6   6       27.98       30.62      8.87 o
   2   6   6     2173.63     2171.71     47.60 o
   3   6   6      396.91      408.56     18.87 o
   4   6   6      230.28      228.32     14.19 o
   5   6   6      224.18      263.79     19.10 o
   6   6   6      574.20      579.13     23.35 o
   7   6   6      782.29      743.76     35.09 o
   8   6   6      214.15      217.57     22.86 o
 -13   7   6      199.72      232.38     28.92 o
 -12   7   6     1288.33     1334.07     48.07 o
 -11   7   6      141.75      149.79     17.68 o
 -10   7   6       26.31       43.26     14.98 o
  -9   7   6     3010.60     3009.02     61.31 o
  -8   7   6     1738.84     1634.32     35.36 o
  -7   7   6       14.27       12.56     12.41 o
  -6   7   6     4680.41     4734.81     79.60 o
  -5   7   6     3620.27     3568.51     61.09 o
  -4   7   6      378.62      384.63     12.59 o
  -3   7   6       29.68       20.60      7.92 o
  -2   7   6     3707.99     3542.18     57.10 o
  -1   7   6     1525.13     1475.47     28.62 o
   0   7   6     1588.55     1546.96     34.82 o
   1   7   6     5420.02     5066.47     95.56 o
   2   7   6       16.14       11.51     10.87 o
   3   7   6      128.39      146.21     17.80 o
   4   7   6     1267.59     1231.65     34.48 o
   5   7   6      626.51      704.47     25.94 o
   6   7   6      175.90      161.80     17.49 o
   7   7   6     1070.25     1023.25     34.14 o
   8   7   6      366.73      412.16     27.59 o
 -12   8   6       37.97       39.15     18.60 o
 -11   8   6      232.41      231.13     19.77 o
 -10   8   6     1384.33     1329.61     38.10 o
  -9   8   6      390.36      373.14     20.79 o
  -8   8   6     1352.83     1388.51     32.67 o
  -7   8   6     1082.27     1137.64     31.02 o
  -6   8   6      116.87      107.93     11.93 o
  -5   8   6     3420.82     3515.82     63.52 o
  -4   8   6     1186.92     1153.70     24.40 o
  -3   8   6      237.58      208.05     11.92 o
  -2   8   6      120.74      142.14     10.94 o
  -1   8   6     4056.94     3956.63     70.69 o
   0   8   6     4074.11     3707.69     71.47 o
   1   8   6        5.77       21.30     11.49 o
   2   8   6     2922.32     2757.20     59.70 o
   3   8   6     1791.83     1683.02     42.94 o
   4   8   6      281.02      277.28     18.28 o
   5   8   6       49.21       69.48     16.02 o
   6   8   6     1366.82     1328.89     39.11 o
   7   8   6      218.64      218.77     22.61 o
 -11   9   6        4.46        6.12     17.79 o
 -10   9   6       21.02       20.83     16.52 o
  -9   9   6     1610.16     1659.72     40.23 o
  -8   9   6     2417.68     2536.30     57.08 o
  -7   9   6       46.97       52.90     14.93 o
  -6   9   6     4013.28     4274.55     86.27 o
  -5   9   6     1370.32     1405.91     33.34 o
  -4   9   6      458.74      466.92     18.43 o
  -3   9   6      616.65      618.43     18.08 o
  -2   9   6     2447.30     2457.29     49.59 o
  -1   9   6     1672.07     1733.77     35.75 o
   0   9   6      810.33      830.40     24.31 o
   1   9   6     1224.89     1247.62     33.50 o
   2   9   6       39.35       27.07     14.24 o
   3   9   6      319.73      337.09     20.53 o
   4   9   6       83.16      105.26     16.61 o
   5   9   6      336.83      341.09     21.58 o
   6   9   6       50.69       41.47     17.98 o
 -11  10   6       21.67       32.17     30.77 o
 -10  10   6        8.18       -5.00     18.88 o
  -9  10   6      121.65      144.26     26.05 o
  -8  10   6        3.80      -10.51     18.57 o
  -7  10   6      376.52      459.25     24.37 o
  -6  10   6        1.93      -13.01     15.45 o
  -5  10   6      243.28      226.43     17.71 o
  -4  10   6      591.51      633.84     25.48 o
  -3  10   6       78.80       41.60     15.75 o
  -2  10   6        0.32      -13.78     14.53 o
  -1  10   6     2767.87     2810.65     55.88 o
   0  10   6     1498.50     1546.10     37.46 o
   1  10   6       59.48       40.98     15.49 o
   2  10   6     1167.27     1104.24     34.13 o
   3  10   6       20.52       22.18     18.22 o
   4  10   6      152.66      125.04     18.35 o
   5  10   6      200.50      143.03     21.86 o
   6  10   6      366.42      448.80     68.52 o
 -10  11   6       16.77      -12.33     51.39 o
  -9  11   6       10.99       13.97     21.70 o
  -8  11   6      341.07      366.50     31.65 o
  -7  11   6       22.59        9.91     19.11 o
  -6  11   6      502.27      479.08     28.48 o
  -5  11   6       45.01       48.65     20.16 o
  -4  11   6      202.89      163.60     19.96 o
  -3  11   6       35.49       52.88     17.64 o
  -2  11   6       13.04        4.39     18.33 o
  -1  11   6      389.66      380.72     20.98 o
   0  11   6      153.67      161.27     18.17 o
   1  11   6       35.42       39.76     18.49 o
   2  11   6      330.63      277.39     23.17 o
   3  11   6      105.58       61.80     19.93 o
   4  11   6       61.43       56.65     23.07 o
  -8  12   6        3.14       -4.98     22.12 o
  -7  12   6      245.65      261.61     24.39 o
  -6  12   6      106.17       88.70     23.12 o
  -5  12   6      181.19      174.06     24.14 o
  -4  12   6      456.42      404.48     38.87 o
  -3  12   6      194.27      242.12     23.36 o
  -2  12   6      118.34      150.71     22.61 o
  -1  12   6      209.24      158.86     21.12 o
   0  12   6      188.43      160.91     21.99 o
   1  12   6       28.56       29.16     20.26 o
   2  12   6        0.83      -14.58     20.40 o
   3  12   6      103.77       70.35     21.65 o
  -6  13   6        3.08        2.01     23.69 o
  -5  13   6      622.97      619.10     40.59 o
  -4  13   6      309.30      300.50     29.78 o
  -3  13   6      150.72      140.39     32.02 o
  -2  13   6      549.28      547.90     38.57 o
  -1  13   6       18.16       21.21     28.30 o
   0  13   6       20.65       11.09     31.55 o
   1  13   6       74.22       38.83     24.37 o
 -15   1   7       96.92       32.36     22.31 o
 -14   1   7      172.15      184.57     34.93 o
 -13   1   7      314.19      352.14     23.04 o
 -12   1   7       79.46       65.51     14.44 o
 -11   1   7      151.16      146.58     14.00 o
 -10   1   7      606.87      662.95     23.11 o
  -9   1   7       28.77       48.72      8.60 o
  -8   1   7      522.00      591.02     14.45 o
  -7   1   7     1478.60     1563.85     24.94 o
  -6   1   7      190.69      343.70      9.99 o
  -5   1   7      299.89      457.71      8.95 o
  -4   1   7     2256.71     2302.53     33.30 o
  -3   1   7       15.82       18.68      3.80 o
  -2   1   7     3209.95     3329.96     54.87 o
  -1   1   7     3157.12     3147.54     54.89 o
   0   1   7       25.31       79.49      4.64 o
   1   1   7      649.27      775.22     15.29 o
   2   1   7     1411.19     1457.78     25.38 o
   3   1   7      163.23      169.32     10.35 o
   4   1   7       28.39       31.28     13.58 o
   5   1   7     1053.97     1073.60     31.23 o
   6   1   7       98.86      119.47     14.59 o
   7   1   7       30.04       19.77     14.94 o
   8   1   7        0.86        5.11     16.56 o
   9   1   7        3.92       -3.11     20.50 o
 -15   2   7       47.88       74.71     23.61 o
 -14   2   7        4.86       43.50     21.04 o
 -13   2   7       67.10       96.00     20.22 o
 -12   2   7     1185.25     1168.55     32.18 o
 -11   2   7      443.27      476.07     19.98 o
 -10   2   7     2231.89     2170.33     39.36 o
  -9   2   7     2468.99     2350.20     39.43 o
  -8   2   7      225.52      204.72      9.39 o
  -7   2   7      196.00      287.24      9.60 o
  -6   2   7     1186.71      981.60     16.26 o
  -5   2   7     6752.11     6769.06     90.55 o
  -4   2   7     2385.00     2842.92     39.39 o
  -3   2   7     6052.21     5744.95     95.72 o
  -2   2   7     5769.44     5496.05     83.64 o
  -1   2   7       62.65       69.61      4.95 o
   0   2   7      120.80      104.39      5.74 o
   1   2   7     4086.46     4397.88     70.49 o
   2   2   7     2793.74     2852.77     52.29 o
   3   2   7      788.80      778.03     20.20 o
   4   2   7     4850.04     4753.63    103.05 o
   5   2   7      228.01      266.33     16.13 o
   6   2   7      344.63      383.88     19.64 o
   7   2   7       25.51       17.03     15.07 o
   8   2   7      152.65      165.64     18.88 o
   9   2   7      270.69      239.22     23.39 o
 -15   3   7       38.83       -1.37     63.72 o
 -14   3   7     1302.65     1332.28     43.74 o
 -13   3   7     1292.59     1266.10     37.60 o
 -12   3   7     2686.37     2574.41     52.35 o
 -11   3   7     3080.58     3022.00     55.58 o
 -10   3   7     5321.54     5350.98     86.76 o
  -9   3   7       12.15       20.42      8.99 o
  -8   3   7     2909.96     2867.70     46.13 o
  -7   3   7     1072.03      919.67     17.26 o
  -6   3   7     1698.06     1581.32     25.75 o
  -5   3   7      110.87       73.10      5.19 o
  -4   3   7     8168.26     7831.58    110.08 o
  -3   3   7     4765.77     4507.05     76.46 o
  -2   3   7     1422.17     1288.37     20.89 o
  -1   3   7     8216.86     7866.40    119.87 o
   0   3   7     1099.77      951.51     21.46 o
   1   3   7     1034.87     1268.30     30.51 o
   2   3   7      841.86      731.39     19.55 o
   3   3   7     2337.79     2127.12     41.71 o
   4   3   7      252.39      301.82     15.62 o
   5   3   7     2855.76     2817.42     65.10 o
   6   3   7      497.74      512.26     25.38 o
   7   3   7       33.73       10.22     15.39 o
   8   3   7        9.57        8.84     18.26 o
   9   3   7      635.01      716.93     52.08 o
 -14   4   7       45.96       64.77     20.87 o
 -13   4   7       21.51       -3.31     15.61 o
 -12   4   7     2271.75     2227.64     47.04 o
 -11   4   7     1194.20     1167.08     28.20 o
 -10   4   7     1644.45     1622.49     32.23 o
  -9   4   7     7408.17     7258.06    115.51 o
  -8   4   7     1156.60     1136.57     23.72 o
  -7   4   7      718.15      800.32     17.70 o
  -6   4   7     4101.64     4058.60     60.52 o
  -5   4   7     3220.48     2888.85     43.59 o
  -4   4   7     1039.99     1005.96     20.95 o
  -3   4   7    11516.02    11402.09    171.03 o
  -2   4   7     2778.11     2183.12     33.89 o
  -1   4   7      121.44      191.92      7.41 o
   0   4   7     1419.61     1325.56     24.96 o
   1   4   7     2991.61     2987.58     54.33 o
   2   4   7     6670.42     6633.93    163.16 o
   3   4   7     1378.52     1315.27     30.68 o
   4   4   7     5227.27     5181.79    101.99 o
   5   4   7     1232.73     1116.82     33.16 o
   6   4   7      315.33      332.72     20.63 o
   7   4   7      228.79      257.91     20.82 o
   8   4   7      327.86      323.90     24.21 o
 -14   5   7      281.08      319.12     25.90 o
 -13   5   7      186.06      216.06     19.36 o
 -12   5   7      374.64      360.45     19.91 o
 -11   5   7     2451.07     2440.66     49.79 o
 -10   5   7     1865.48     1873.32     39.94 o
  -9   5   7      167.75      199.72     12.97 o
  -8   5   7     2465.13     2421.68     44.19 o
  -7   5   7      671.70      642.14     16.12 o
  -6   5   7      268.56      238.37      9.51 o
  -5   5   7      496.55      473.19     11.09 o
  -4   5   7     9817.42     9396.28    138.21 o
  -3   5   7     2412.01     2272.77     31.60 o
  -2   5   7      517.83      448.61     11.12 o
  -1   5   7     1592.75     1449.32     24.86 o
   0   5   7      245.63      233.43     10.32 o
   1   5   7     1562.62     1620.95     34.24 o
   2   5   7     2594.00     2531.79     53.64 o
   3   5   7     3966.00     3810.36     76.10 o
   4   5   7      178.23      184.71     17.37 o
   5   5   7     3218.80     3111.70     76.68 o
   6   5   7      174.22      184.12     16.41 o
   7   5   7      124.39       93.81     19.16 o
   8   5   7      209.52      199.07     22.32 o
 -14   6   7        0.35      -14.31     41.45 o
 -13   6   7       15.40       -3.41     16.82 o
 -12   6   7      677.83      715.69     29.59 o
 -11   6   7      772.83      864.89     29.94 o
 -10   6   7      297.17      309.08     24.32 o
  -9   6   7     2564.54     2560.42     47.98 o
  -8   6   7       61.04       37.40     10.84 o
  -7   6   7      277.58      295.59     12.90 o
  -6   6   7       86.52       84.25      8.76 o
  -5   6   7     1816.00     1803.80     32.22 o
  -4   6   7      256.47      290.90     12.89 o
  -3   6   7     2259.05     2017.82     34.62 o
  -2   6   7     2025.49     2019.36     36.44 o
  -1   6   7      441.27      474.03     16.30 o
   0   6   7     1484.99     1451.82     31.57 o
   1   6   7      770.81      763.56     22.69 o
   2   6   7     1332.23     1333.26     32.91 o
   3   6   7       28.73       34.99     11.61 o
   4   6   7     2397.95     2362.82     51.15 o
   5   6   7       10.40       11.21     13.19 o
   6   6   7      114.67       69.40     15.70 o
   7   6   7        5.67        4.97     18.01 o
   8   6   7       19.89       -5.51     25.58 o
 -13   7   7       75.00       47.20     20.23 o
 -12   7   7       18.63       28.32     17.34 o
 -11   7   7      603.29      625.88     42.24 o
 -10   7   7       87.39       98.24     14.67 o
  -9   7   7       41.83       39.60     12.99 o
  -8   7   7      322.93      363.25     17.21 o
  -7   7   7      311.49      324.99     20.48 o
  -6   7   7      504.67      543.35     17.79 o
  -5   7   7      231.10      258.27     12.10 o
  -4   7   7     1864.17     1895.10     33.57 o
  -3   7   7     1460.51     1472.03     28.67 o
  -2   7   7       50.35       58.07      8.86 o
  -1   7   7      142.49      131.84     10.71 o
   0   7   7       53.31       88.14     10.42 o
   1   7   7      400.77      438.63     25.82 o
   2   7   7        6.98       10.34     11.24 o
   3   7   7      330.59      366.59     22.32 o
   4   7   7      160.44      147.75     14.97 o
   5   7   7      149.23      178.81     18.16 o
   6   7   7      192.19      206.48     20.03 o
   7   7   7       33.54       38.27     16.30 o
 -12   8   7        0.68       -7.32     17.79 o
 -11   8   7       68.42       56.56     18.33 o
 -10   8   7        0.12        2.37     15.96 o
  -9   8   7        0.94        8.22     14.05 o
  -8   8   7      288.51      274.13     16.13 o
  -7   8   7       50.92       51.99     12.81 o
  -6   8   7      361.96      422.31     17.45 o
  -5   8   7      235.25      277.00     13.40 o
  -4   8   7      208.61      211.94     12.04 o
  -3   8   7      445.95      494.50     16.43 o
  -2   8   7      121.12      132.12     13.11 o
  -1   8   7     1026.52     1021.88     26.53 o
   0   8   7       81.17      108.52     12.59 o
   1   8   7      260.12      278.84     19.78 o
   2   8   7      257.91      235.80     15.48 o
   3   8   7       24.51        1.44     13.45 o
   4   8   7      174.11      191.49     16.90 o
   5   8   7       69.73       70.72     17.28 o
   6   8   7       24.09       31.52     18.10 o
 -12   9   7      147.87      122.32     20.75 o
 -11   9   7       87.09      126.12     19.35 o
 -10   9   7      435.26      463.14     23.73 o
  -9   9   7       14.87       21.37     14.82 o
  -8   9   7      100.96       73.98     14.40 o
  -7   9   7      981.19     1000.22     35.16 o
  -6   9   7       11.17        9.69     13.07 o
  -5   9   7       21.22       23.37     11.24 o
  -4   9   7      801.02      785.92     25.92 o
  -3   9   7      320.71      368.01     15.66 o
  -2   9   7     1253.22     1209.32     29.52 o
  -1   9   7     1542.91     1491.39     37.11 o
   0   9   7      802.46      870.51     27.11 o
   1   9   7      160.82      189.55     15.55 o
   2   9   7     1178.02     1092.64     33.18 o
   3   9   7       21.15       13.66     14.94 o
   4   9   7        7.53       -8.46     15.29 o
   5   9   7       14.30       19.99     16.78 o
   6   9   7      162.58      212.88     22.55 o
 -11  10   7      206.46      257.60     33.65 o
 -10  10   7       19.61        5.42     18.62 o
  -9  10   7      724.94      782.67     53.16 o
  -8  10   7      836.42      768.92     38.41 o
  -7  10   7      541.85      522.65     23.81 o
  -6  10   7      989.10      980.71     54.67 o
  -5  10   7      565.69      582.14     29.77 o
  -4  10   7      285.87      262.34     19.37 o
  -3  10   7      279.25      285.42     17.64 o
  -2  10   7     1015.18      997.49     31.40 o
  -1  10   7      297.38      270.02     20.74 o
   0  10   7     1526.59     1530.18     41.29 o
   1  10   7     1583.17     1686.33     44.82 o
   2  10   7       48.74       11.82     16.90 o
   3  10   7      354.30      377.30     26.93 o
   4  10   7      112.44      117.10     18.60 o
   5  10   7      615.72      529.81     26.10 o
 -10  11   7      856.57      795.72     33.23 o
  -9  11   7      105.69      104.22     20.21 o
  -8  11   7      613.01      616.74     38.41 o
  -7  11   7     1592.14     1622.36     79.38 o
  -6  11   7      169.59      136.76     20.53 o
  -5  11   7      759.26      810.30     30.70 o
  -4  11   7     1375.00     1466.46     41.45 o
  -3  11   7       54.61       74.80     18.81 o
  -2  11   7      214.06      185.63     19.90 o
  -1  11   7      606.62      501.54     36.79 o
   0  11   7      926.89      820.57     34.09 o
   1  11   7        3.13       -4.55     17.79 o
   2  11   7      413.85      406.63     29.43 o
   3  11   7      581.06      618.31     39.49 o
   4  11   7       33.33       31.26     20.35 o
  -8  12   7      247.62      204.58     26.91 o
  -7  12   7       23.62        3.77     23.16 o
  -6  12   7      381.83      392.32     36.70 o
  -5  12   7      747.87      754.68     43.40 o
  -4  12   7       33.04        4.09     20.46 o
  -3  12   7      271.19      340.69     24.87 o
  -2  12   7      538.37      422.17     30.36 o
  -1  12   7      287.36      204.07     25.98 o
   0  12   7      692.32      639.24     30.60 o
   1  12   7      806.49      737.27     32.62 o
   2  12   7      496.79      506.66     30.59 o
  -6  13   7       69.65       64.34     26.77 o
  -5  13   7        3.23      -24.68     24.68 o
  -4  13   7      824.66      960.06    125.01 o
  -3  13   7      197.65      221.76     93.78 o
  -2  13   7      119.98       86.52     40.26 o
  -1  13   7      473.72      422.86     32.35 o
   0  13   7      125.49      125.39     27.37 o
 -15   0   8      148.01      119.94     52.76 o
 -14   0   8     3039.81     2885.25    100.22 o
 -13   0   8      898.13      969.16     42.96 o
 -12   0   8       84.41       64.69     20.57 o
 -11   0   8      543.21      605.52     36.69 o
 -10   0   8     2671.62     2643.69     70.14 o
  -9   0   8      887.84      897.27     27.97 o
  -8   0   8    10476.07    10358.48    205.98 o
  -7   0   8     9385.10     9223.14    183.02 o
  -6   0   8       67.76      159.35     11.65 o
  -5   0   8     1665.08     1417.47     27.92 o
  -4   0   8     2090.85     1721.72     35.74 o
  -3   0   8     5231.03     5507.60    134.82 o
  -2   0   8        9.62       50.69      7.05 o
  -1   0   8     6886.33     6276.02    152.98 o
   0   0   8     4809.51     4599.96    130.25 o
   1   0   8       71.10      172.92     12.66 o
   2   0   8     4590.82     4699.34    122.11 o
   3   0   8      684.28      684.42     26.07 o
   4   0   8      588.67      549.62     28.94 o
   5   0   8      567.49      613.51     49.16 o
   6   0   8     4601.01     4383.88    138.31 o
   7   0   8     1141.42     1053.02     47.52 o
   8   0   8      901.18      885.54     45.57 o
 -15   1   8      712.24      723.74     45.65 o
 -14   1   8      129.59      119.63     21.35 o
 -13   1   8     1116.11     1258.75     36.20 o
 -12   1   8     2407.31     2373.00     49.11 o
 -11   1   8       34.21       29.82     11.55 o
 -10   1   8      224.48      289.97     14.06 o
  -9   1   8     4431.75     4351.00     68.78 o
  -8   1   8     5450.10     5432.90     80.49 o
  -7   1   8       81.15      171.92      7.33 o
  -6   1   8    21217.15    21934.23    300.90 o
  -5   1   8       97.54      327.59      7.57 o
  -4   1   8      223.81      251.61      6.30 o
  -3   1   8      961.45      820.35     14.59 o
  -2   1   8     3646.90     3224.64     64.24 o
  -1   1   8     1234.04     1177.53     27.33 o
   0   1   8     6244.21     6267.77    105.23 o
   1   1   8     8058.10     8082.33    129.15 o
   2   1   8       12.63       15.67      8.32 o
   3   1   8      296.75      343.28     12.72 o
   4   1   8      791.19      685.67     22.92 o
   5   1   8      215.50      195.26     15.00 o
   6   1   8       24.94        8.03     15.27 o
   7   1   8     2683.93     2676.32     81.40 o
   8   1   8       92.05       95.59     18.43 o
 -15   2   8        5.98      -21.41     21.41 o
 -14   2   8     1739.75     1714.29     46.22 o
 -13   2   8       60.39       50.85     15.76 o
 -12   2   8      689.03      789.41     28.60 o
 -11   2   8      366.53      357.80     20.10 o
 -10   2   8       22.26       30.42     10.02 o
  -9   2   8      606.50      617.10     15.99 o
  -8   2   8     2325.43     2306.80     36.91 o
  -7   2   8     8445.58     8846.15    118.74 o
  -6   2   8      249.25      365.16      8.94 o
  -5   2   8     5419.12     5721.67     74.50 o
  -4   2   8     2093.00     1987.63     32.16 o
  -3   2   8     2724.56     2903.72     50.94 o
  -2   2   8       83.60       95.38      5.71 o
  -1   2   8     4540.80     4492.57     72.14 o
   0   2   8     1063.85      998.52     21.24 o
   1   2   8      101.19       98.61      7.06 o
   2   2   8     2945.83     3080.15     65.16 o
   3   2   8      780.02      694.84     24.71 o
   4   2   8      187.97      192.08     13.75 o
   5   2   8      147.98      185.80     15.02 o
   6   2   8     1179.29     1159.70     34.81 o
   7   2   8      291.87      298.31     20.13 o
   8   2   8      777.73      804.58     30.87 o
 -15   3   8      377.12      386.01     50.66 o
 -14   3   8       26.76       16.15     18.02 o
 -13   3   8      675.14      677.30     26.17 o
 -12   3   8      380.94      441.44     21.72 o
 -11   3   8      153.31      141.78     13.58 o
 -10   3   8        2.51       -3.52      9.82 o
  -9   3   8       63.67       54.48      8.92 o
  -8   3   8     1787.26     1811.33     31.35 o
  -7   3   8       11.99       27.69      6.46 o
  -6   3   8      114.29       62.20      5.72 o
  -5   3   8      171.68      266.65      7.81 o
  -4   3   8      238.75      258.15      7.63 o
  -3   3   8      171.51      296.48      9.24 o
  -2   3   8      896.13      919.13     18.02 o
  -1   3   8      324.94      333.98      8.99 o
   0   3   8      458.20      495.33     11.82 o
   1   3   8     2171.45     2244.09     39.41 o
   2   3   8      396.41      470.06     15.47 o
   3   3   8        4.12        1.43     11.34 o
   4   3   8      673.60      655.10     22.78 o
   5   3   8       10.66        4.01     12.69 o
   6   3   8      199.04      210.78     18.56 o
   7   3   8      509.94      565.66     28.35 o
   8   3   8        2.02        1.86     18.86 o
 -15   4   8      688.63      526.22     88.39 o
 -14   4   8       71.63       89.75     19.52 o
 -13   4   8        4.31        2.27     15.43 o
 -12   4   8       67.08       99.11     14.70 o
 -11   4   8        9.99        5.34     12.12 o
 -10   4   8      616.34      677.79     22.06 o
  -9   4   8     1254.68     1189.66     24.50 o
  -8   4   8       81.55       90.57      9.18 o
  -7   4   8      136.27      136.46      8.81 o
  -6   4   8      203.61      244.60      8.29 o
  -5   4   8       96.98       95.60      6.29 o
  -4   4   8      241.00      319.21      8.67 o
  -3   4   8       92.83      124.04      6.14 o
  -2   4   8      842.77      904.61     17.67 o
  -1   4   8      242.34      246.86      7.69 o
   0   4   8      270.61      335.27     16.12 o
   1   4   8       11.39       29.87      9.64 o
   2   4   8      119.32      155.74     13.08 o
   3   4   8      567.46      643.96     27.46 o
   4   4   8      103.63       88.44     13.05 o
   5   4   8     1019.73      960.56     30.26 o
   6   4   8      349.81      349.02     20.24 o
   7   4   8      173.22      198.17     28.01 o
   8   4   8       19.29       27.38     19.73 o
 -14   5   8      245.44      216.25     21.00 o
 -13   5   8      357.57      339.62     29.62 o
 -12   5   8       46.46       63.16     14.79 o
 -11   5   8      519.31      559.37     21.05 o
 -10   5   8       32.98       27.60     12.86 o
  -9   5   8     1291.64     1312.63     30.54 o
  -8   5   8      130.21      144.11     10.48 o
  -7   5   8        2.80        5.93      7.91 o
  -6   5   8      312.27      303.01      9.86 o
  -5   5   8     1565.72     1546.66     25.94 o
  -4   5   8      274.66      313.61      9.80 o
  -3   5   8     1150.91     1079.13     20.81 o
  -2   5   8      942.88      877.36     17.79 o
  -1   5   8      189.71      237.69     10.05 o
   0   5   8      166.65      170.64     11.47 o
   1   5   8     1478.81     1434.69     36.68 o
   2   5   8       78.55       93.61     12.07 o
   3   5   8      241.77      264.61     18.90 o
   4   5   8       14.67       34.27     11.99 o
   5   5   8       17.97       20.03     12.98 o
   6   5   8      106.97       93.44     17.55 o
   7   5   8       69.90       92.22     19.44 o
 -14   6   8      160.09      219.20     21.22 o
 -13   6   8      755.90      817.03     49.62 o
 -12   6   8        2.56       20.37     17.08 o
 -11   6   8      392.93      413.16     20.41 o
 -10   6   8     2395.93     2338.73     47.29 o
  -9   6   8       31.45       25.37     10.98 o
  -8   6   8      774.63      756.41     21.48 o
  -7   6   8     2330.23     2300.55     44.85 o
  -6   6   8      324.44      328.80     12.60 o
  -5   6   8     1152.08     1219.95     23.66 o
  -4   6   8     2405.43     2199.51     39.30 o
  -3   6   8     1855.14     1858.74     39.46 o
  -2   6   8        3.59       27.34      8.98 o
  -1   6   8     2403.53     2328.21     50.51 o
   0   6   8     2690.82     2638.63     60.76 o
   1   6   8      550.59      542.62     20.24 o
   2   6   8      956.69      945.10     26.15 o
   3   6   8      657.28      707.01     23.51 o
   4   6   8       89.99       78.50     14.41 o
   5   6   8      265.82      347.73     18.55 o
   6   6   8      482.02      608.36     24.38 o
   7   6   8       10.89        6.37     17.34 o
 -13   7   8      463.10      480.57     24.48 o
 -12   7   8     1032.92     1070.33     32.73 o
 -11   7   8      186.62      202.60     17.05 o
 -10   7   8       61.23       52.52     13.94 o
  -9   7   8     3015.73     3005.25     68.43 o
  -8   7   8     1711.03     1681.66     38.23 o
  -7   7   8        4.58       13.15     10.59 o
  -6   7   8     4016.83     4169.58     70.65 o
  -5   7   8       47.05       42.21      8.64 o
  -4   7   8       38.81       24.85      8.28 o
  -3   7   8     2367.62     2302.19     44.37 o
  -2   7   8      382.87      380.75     15.35 o
  -1   7   8      589.26      578.27     21.43 o
   0   7   8     1924.46     1835.81     41.68 o
   1   7   8     1761.49     1715.84     39.74 o
   2   7   8      795.21      752.44     23.80 o
   3   7   8     1105.43     1046.89     31.14 o
   4   7   8     1423.72     1444.00     42.68 o
   5   7   8      627.94      697.42     36.21 o
   6   7   8       49.87       63.39     16.43 o
 -13   8   8       67.13       77.44     20.04 o
 -12   8   8      164.96      152.57     19.53 o
 -11   8   8      349.11      380.01     23.56 o
 -10   8   8      401.25      409.17     21.00 o
  -9   8   8      299.98      313.63     18.48 o
  -8   8   8     1289.89     1297.06     30.08 o
  -7   8   8     7410.57     7833.92    154.88 o
  -6   8   8       29.10       35.95     10.36 o
  -5   8   8     6673.50     7148.97    125.11 o
  -4   8   8     4480.40     4547.26     81.64 o
  -3   8   8      209.54      223.50     17.23 o
  -2   8   8       29.15       20.57     12.68 o
  -1   8   8     1266.47     1327.55     38.10 o
   0   8   8     2699.59     2623.29     57.10 o
   1   8   8      229.41      234.15     15.13 o
   2   8   8     1270.37     1351.25     35.30 o
   3   8   8      597.19      639.18     31.41 o
   4   8   8       25.59       16.25     15.83 o
   5   8   8      327.20      401.50     23.64 o
   6   8   8      548.38      573.75     39.22 o
 -12   9   8      545.16      619.30     28.91 o
 -11   9   8       67.61       56.46     17.93 o
 -10   9   8       80.15       87.19     16.72 o
  -9   9   8      806.63      791.85     25.61 o
  -8   9   8     2020.98     2109.03     43.87 o
  -7   9   8       14.67       28.85     13.54 o
  -6   9   8      822.27      957.11     26.32 o
  -5   9   8       96.77      109.96     13.14 o
  -4   9   8       81.52       85.30     12.48 o
  -3   9   8      509.93      532.09     23.06 o
  -2   9   8      112.72      120.06     19.20 o
  -1   9   8      519.82      560.06     23.49 o
   0   9   8     1095.99     1219.81     32.99 o
   1   9   8     2123.61     2081.84     48.49 o
   2   9   8       17.15       23.98     14.30 o
   3   9   8      324.59      298.59     19.06 o
   4   9   8      380.81      404.10     23.73 o
   5   9   8      337.15      399.74     24.69 o
 -11  10   8      203.12      185.88     22.41 o
 -10  10   8       45.48       16.56     18.56 o
  -9  10   8        0.72      -16.62     16.62 o
  -8  10   8      299.13      311.85     21.10 o
  -7  10   8     1559.64     1596.60     41.74 o
  -6  10   8        0.90       10.15     17.26 o
  -5  10   8      702.80      721.49     50.15 o
  -4  10   8      106.02       79.01     16.28 o
  -3  10   8      349.43      368.36     19.58 o
  -2  10   8      655.13      552.39     46.51 o
  -1  10   8      800.89      779.95     30.93 o
   0  10   8     1724.46     1709.75     44.59 o
   1  10   8      250.44      255.26     20.53 o
   2  10   8      236.54      241.67     19.00 o
   3  10   8       11.63       18.04     16.32 o
   4  10   8       23.15       17.41     20.63 o
 -10  11   8       40.84       53.39     21.18 o
  -9  11   8       29.03       22.46     22.05 o
  -8  11   8      317.55      330.91     25.23 o
  -7  11   8       98.15       96.47     24.32 o
  -6  11   8      318.19      331.25     25.18 o
  -5  11   8       43.83       29.01     19.79 o
  -4  11   8      198.70      173.98     20.34 o
  -3  11   8       39.90       38.14     22.35 o
  -2  11   8      134.83       90.20     22.68 o
  -1  11   8        3.65       15.65     18.71 o
   0  11   8      520.25      488.51     33.86 o
   1  11   8      383.26      359.37     27.22 o
   2  11   8      114.95       98.80     18.16 o
   3  11   8       77.58       90.10     19.36 o
  -8  12   8        1.78       18.82     21.16 o
  -7  12   8       17.75        2.28     26.80 o
  -6  12   8       49.57       72.18     26.31 o
  -5  12   8       48.10       48.06     21.84 o
  -4  12   8      458.23      370.71     30.64 o
  -3  12   8      162.04      189.61     32.34 o
  -2  12   8      138.48      122.67     24.95 o
  -1  12   8        2.91       26.03     23.94 o
   0  12   8       17.68       41.50     24.08 o
   1  12   8       14.30       -9.01     23.39 o
  -6  13   8        8.23      -29.46     52.07 o
  -5  13   8      313.84      266.44     42.01 o
  -4  13   8        4.73       36.87     30.90 o
  -3  13   8      433.64      363.19     50.54 o
  -2  13   8       41.70       59.36     26.34 o
  -1  13   8       19.40      -25.10     25.10 o
 -15   1   9       25.78       -1.29     20.21 o
 -14   1   9      138.61      118.64     18.16 o
 -13   1   9       19.23       20.30     14.94 o
 -12   1   9        0.68       -0.35     12.37 o
 -11   1   9      406.25      419.28     21.95 o
 -10   1   9       13.98       19.39      9.13 o
  -9   1   9      162.73      179.47     10.08 o
  -8   1   9     1142.46     1154.77     20.36 o
  -7   1   9        7.80       23.70      5.36 o
  -6   1   9     1862.09     2151.68     30.48 o
  -5   1   9     2698.07     3011.87     44.85 o
  -4   1   9     3044.62     3031.37     50.57 o
  -3   1   9      829.08      869.47     18.25 o
  -2   1   9     1200.28     1176.76     27.13 o
  -1   1   9     2064.56     2211.48     46.59 o
   0   1   9      170.83      175.47     10.31 o
   1   1   9      153.10      200.01      9.27 o
   2   1   9      395.03      427.36     16.10 o
   3   1   9      987.36      960.22     30.71 o
   4   1   9       94.73       89.49     12.42 o
   5   1   9      722.07      698.28     25.03 o
   6   1   9       55.86       51.40     14.87 o
   7   1   9      110.42      119.32     17.89 o
   8   1   9        8.21       15.42     27.18 o
 -15   2   9      373.77      355.50     26.30 o
 -14   2   9       72.66       67.26     18.30 o
 -13   2   9      999.92      999.96     33.34 o
 -12   2   9     3235.45     3197.64     70.44 o
 -11   2   9      766.76      826.79     26.36 o
 -10   2   9      110.65      131.77     10.74 o
  -9   2   9     4214.09     4268.85     70.27 o
  -8   2   9      791.00      766.08     16.97 o
  -7   2   9      689.18      670.55     13.69 o
  -6   2   9     1556.87     1429.36     21.43 o
  -5   2   9     1835.83     1656.89     25.98 o
  -4   2   9        7.16       27.46      4.70 o
  -3   2   9      326.13      189.60      7.12 o
  -2   2   9     2049.51     2047.83     37.65 o
  -1   2   9      595.99      657.79     14.93 o
   0   2   9      972.00      908.33     24.86 o
   1   2   9     1692.58     1588.24     40.04 o
   2   2   9      711.60      686.13     21.65 o
   3   2   9      280.65      214.93     15.28 o
   4   2   9      916.42      923.83     31.24 o
   5   2   9      206.56      190.27     15.66 o
   6   2   9      130.60      128.54     16.17 o
   7   2   9      540.38      631.68     51.21 o
 -15   3   9       24.64       23.29     21.13 o
 -14   3   9       28.49       28.71     18.71 o
 -13   3   9      630.50      655.31     28.78 o
 -12   3   9      422.95      444.31     19.21 o
 -11   3   9     1783.96     1906.73     38.55 o
 -10   3   9     1620.71     1582.97     32.87 o
  -9   3   9        0.87        8.22      8.37 o
  -8   3   9     5346.22     5378.39     86.95 o
  -7   3   9     2713.26     2579.86     41.42 o
  -6   3   9     1104.11     1202.90     18.32 o
  -5   3   9     1671.37     1570.38     25.38 o
  -4   3   9     7478.16     6930.48    111.16 o
  -3   3   9     2235.18     2179.95     32.87 o
  -2   3   9     2369.63     2272.08     36.72 o
  -1   3   9     3946.71     3809.91     64.92 o
   0   3   9      116.11      101.63      9.33 o
   1   3   9      680.46      690.85     20.69 o
   2   3   9     3280.75     3185.51     78.66 o
   3   3   9     2721.53     2588.35     66.40 o
   4   3   9       13.39       -1.35     13.40 o
   5   3   9     1766.42     1753.67     50.83 o
   6   3   9      122.47      154.31     17.06 o
   7   3   9       35.53        9.86     16.74 o
 -15   4   9      338.51      379.07     28.55 o
 -14   4   9      329.39      293.31     22.07 o
 -13   4   9       73.43       57.74     15.68 o
 -12   4   9     3370.47     3308.20     63.82 o
 -11   4   9      786.64      768.05     22.55 o
 -10   4   9      581.54      625.38     19.14 o
  -9   4   9     6737.29     6694.33    118.88 o
  -8   4   9      444.26      406.22     14.76 o
  -7   4   9       63.63       42.60      7.78 o
  -6   4   9     4132.73     4121.35     63.99 o
  -5   4   9     5499.10     5473.23     81.04 o
  -4   4   9      715.88      872.01     17.77 o
  -3   4   9     9369.91     9065.59    132.00 o
  -2   4   9     4923.50     4948.67     76.66 o
  -1   4   9      452.74      540.42     14.09 o
   0   4   9      471.88      448.42     16.90 o
   1   4   9     1599.94     1614.27     47.69 o
   2   4   9     1740.01     1687.04     39.47 o
   3   4   9       98.92      116.68     18.04 o
   4   4   9     3810.05     3675.89    102.59 o
   5   4   9      125.44      133.64     18.34 o
   6   4   9      569.30      593.98     32.07 o
   7   4   9      263.41      353.90     33.23 o
 -14   5   9      530.08      580.39     27.55 o
 -13   5   9      197.55      223.26     18.22 o
 -12   5   9       14.84       16.40     13.22 o
 -11   5   9     3232.79     3276.36     63.39 o
 -10   5   9     1068.09     1066.89     27.67 o
  -9   5   9      288.24      267.42     13.50 o
  -8   5   9     2350.55     2344.64     43.47 o
  -7   5   9     1336.04     1332.92     28.49 o
  -6   5   9     1153.72     1214.68     23.54 o
  -5   5   9     1214.64     1170.76     25.52 o
  -4   5   9     4746.31     4434.68     93.42 o
  -3   5   9      187.92      166.16      9.56 o
  -2   5   9     4591.32     4467.61     80.85 o
  -1   5   9      814.26      733.92     22.62 o
   0   5   9      365.87      421.55     21.14 o
   1   5   9       16.06       10.05     10.40 o
   2   5   9     1185.58     1203.18     37.05 o
   3   5   9     3987.38     3859.45     84.95 o
   4   5   9        1.15        0.63     13.57 o
   5   5   9     3473.99     3263.91     94.22 o
   6   5   9      564.18      572.65     31.33 o
   7   5   9       74.10       80.04     23.24 o
 -14   6   9       28.40        5.95     21.53 o
 -13   6   9       37.35       21.46     19.01 o
 -12   6   9     1028.15     1067.77     31.88 o
 -11   6   9      131.98      161.01     16.77 o
 -10   6   9     1786.88     1819.44     43.30 o
  -9   6   9      363.45      392.02     16.65 o
  -8   6   9        8.41       25.76     11.17 o
  -7   6   9       42.67       52.31     10.19 o
  -6   6   9       58.86       67.76      9.27 o
  -5   6   9     3174.07     3191.62     56.04 o
  -4   6   9       66.84       65.26     10.89 o
  -3   6   9     8085.71     8114.32    161.30 o
  -2   6   9     4592.72     4560.29     92.97 o
  -1   6   9      243.14      214.97     13.81 o
   0   6   9      356.23      401.70     17.32 o
   1   6   9      744.51      765.24     25.38 o
   2   6   9     1533.43     1512.72     44.83 o
   3   6   9       20.15       20.85     15.27 o
   4   6   9     1749.12     1733.47     48.62 o
   5   6   9      292.28      253.19     18.10 o
   6   6   9      269.85      297.94     31.23 o
 -13   7   9      149.71      157.49     22.93 o
 -12   7   9      145.82       91.71     17.30 o
 -11   7   9     1217.76     1220.39     32.19 o
 -10   7   9      277.52      271.55     18.18 o
  -9   7   9      194.56      187.06     15.53 o
  -8   7   9       28.98       24.65     11.36 o
  -7   7   9       11.86       12.62     10.37 o
  -6   7   9       59.48       60.19     10.43 o
  -5   7   9      643.62      679.11     19.43 o
  -4   7   9       50.76       45.67     11.19 o
  -3   7   9      326.40      320.68     15.83 o
  -2   7   9      846.36      842.12     25.49 o
  -1   7   9      175.25      204.53     14.74 o
   0   7   9      103.98      107.41     13.72 o
   1   7   9       41.90       38.12     13.15 o
   2   7   9       43.92       58.73     15.45 o
   3   7   9     1153.69     1148.61     42.01 o
   4   7   9      391.52      418.55     25.48 o
   5   7   9      339.09      347.28     22.84 o
   6   7   9        0.76      -12.12     22.10 o
 -13   8   9      148.91      112.32     23.01 o
 -12   8   9        4.35       18.36     19.45 o
 -11   8   9        7.50       -0.63     15.94 o
 -10   8   9      381.31      348.03     19.79 o
  -9   8   9       48.24       33.68     13.45 o
  -8   8   9      919.50      971.88     34.57 o
  -7   8   9       49.03       53.50     12.00 o
  -6   8   9      139.83      163.97     12.10 o
  -5   8   9       51.96       60.62     10.83 o
  -4   8   9       17.47       -1.23     12.28 o
  -3   8   9      294.00      274.65     19.33 o
  -2   8   9        3.08        3.18     12.83 o
  -1   8   9      493.55      495.20     21.02 o
   0   8   9      280.95      304.65     18.19 o
   1   8   9      155.42      191.13     16.66 o
   2   8   9      187.86      166.11     21.63 o
   3   8   9      358.23      387.55     25.12 o
   4   8   9      181.51      192.95     33.33 o
   5   8   9      294.43      317.63     25.96 o
 -12   9   9        0.34      -20.17     20.17 o
 -11   9   9      249.96      266.91     22.73 o
 -10   9   9      174.93      177.70     18.37 o
  -9   9   9      220.94      205.68     17.92 o
  -8   9   9      754.32      766.53     34.28 o
  -7   9   9      178.16      183.99     15.44 o
  -6   9   9      134.95      140.66     13.22 o
  -5   9   9      612.12      610.51     24.28 o
  -4   9   9        8.12       24.16     11.11 o
  -3   9   9       93.38       77.54     15.37 o
  -2   9   9       99.31       85.30     15.53 o
  -1   9   9      220.57      259.31     18.45 o
   0   9   9     1032.97     1066.85     34.54 o
   1   9   9      198.08      201.65     15.85 o
   2   9   9      589.66      592.08     23.46 o
   3   9   9       22.89       17.95     19.71 o
   4   9   9       65.45       84.27     21.74 o
 -11  10   9       21.96       46.99     20.94 o
 -10  10   9      201.06      183.11     37.87 o
  -9  10   9      708.66      683.15     34.56 o
  -8  10   9      228.99      215.19     19.11 o
  -7  10   9        4.62       21.09     15.10 o
  -6  10   9     1724.80     1717.28     61.51 o
  -5  10   9      913.84      912.88     51.24 o
  -4  10   9      176.73      196.99     15.81 o
  -3  10   9     2307.12     2239.22     56.66 o
  -2  10   9      941.18      928.99     32.19 o
  -1  10   9      480.72      472.16     25.90 o
   0  10   9      575.44      556.37     26.58 o
   1  10   9      732.96      669.88     29.13 o
   2  10   9       99.32      100.10     16.86 o
   3  10   9      127.53      145.44     23.58 o
 -10  11   9      484.51      504.24     30.78 o
  -9  11   9      138.57      126.94     22.47 o
  -8  11   9      382.71      384.44     25.84 o
  -7  11   9     1056.46      996.71     57.93 o
  -6  11   9      299.46      313.93     20.87 o
  -5  11   9      478.47      468.67     25.98 o
  -4  11   9     1061.65     1184.78     73.67 o
  -3  11   9       19.26       27.19     22.17 o
  -2  11   9      563.67      497.70     42.78 o
  -1  11   9      250.73      251.56     22.78 o
   0  11   9        8.37       27.54     19.53 o
   1  11   9       97.29       61.11     20.35 o
   2  11   9      933.31      944.13     54.79 o
  -8  12   9       50.41       54.62     21.80 o
  -7  12   9       91.25       82.72     27.43 o
  -6  12   9     1185.83     1245.85     80.50 o
  -5  12   9      688.83      570.27     29.45 o
  -4  12   9        0.81      -16.28     16.28 o
  -3  12   9     1776.05     2046.65    141.83 o
  -2  12   9      252.05      280.71     28.02 o
  -1  12   9       66.06       44.47     24.50 o
   0  12   9       39.03       41.19     24.13 o
  -5  13   9       56.07       23.30     50.02 o
  -4  13   9      437.08      447.25     34.46 o
  -3  13   9       63.62       48.17     30.86 o
 -15   0  10      265.36      284.18     30.93 o
 -14   0  10     2217.88     2169.54     90.59 o
 -13   0  10      502.19      454.61     41.14 o
 -12   0  10     1085.22     1074.88     43.34 o
 -11   0  10     4148.29     4027.02    114.13 o
 -10   0  10     1792.63     1865.80     52.40 o
  -9   0  10     2721.20     2743.59     70.74 o
  -8   0  10     1637.53     1492.85     37.54 o
  -7   0  10    22489.30    23156.25    488.47 o
  -6   0  10      868.29      924.76     24.96 o
  -5   0  10    10188.99    10434.07    248.23 o
  -4   0  10     1143.85      831.97     25.94 o
  -3   0  10       18.41       60.25      8.21 o
  -2   0  10      623.03      813.37     63.81 o
  -1   0  10     3385.21     3095.67     89.70 o
   0   0  10      862.84      799.27     29.20 o
   1   0  10     2200.98     2139.25     76.93 o
   2   0  10     1915.17     1988.28     83.27 o
   3   0  10      709.27      637.13     30.26 o
   4   0  10       15.86       20.25     17.06 o
   5   0  10       18.23       34.61     19.74 o
   6   0  10      722.21      745.47     39.07 o
   7   0  10      292.92      315.96     50.73 o
 -15   1  10     1430.20     1415.75     40.17 o
 -14   1  10       70.08       53.99     17.36 o
 -13   1  10     2704.01     2581.15     62.35 o
 -12   1  10      284.12      313.66     19.49 o
 -11   1  10       51.35       59.39     11.71 o
 -10   1  10       17.53       30.69      9.70 o
  -9   1  10      274.61      265.91     13.30 o
  -8   1  10     5263.79     5376.63     82.69 o
  -7   1  10     7312.52     7636.03    110.28 o
  -6   1  10     8178.00     8055.00    117.04 o
  -5   1  10     1111.30     1062.63     19.48 o
  -4   1  10     2097.04     2168.76     35.58 o
  -3   1  10     2469.55     2408.21     49.77 o
  -2   1  10     7726.07     7808.82    151.62 o
  -1   1  10      350.83      353.80     14.30 o
   0   1  10     5613.52     5696.02    143.87 o
   1   1  10     2962.13     3072.10    127.57 o
   2   1  10       56.76       53.58     10.21 o
   3   1  10      763.84      772.33     27.21 o
   4   1  10      403.88      436.99     21.51 o
   5   1  10      575.15      560.57     31.46 o
   6   1  10       11.68        4.31     15.29 o
   7   1  10     2122.17     2043.99     53.45 o
 -15   2  10       25.00       35.48     19.34 o
 -14   2  10     3047.59     2915.14     78.44 o
 -13   2  10       52.69       44.90     14.75 o
 -12   2  10     1491.09     1513.54     34.95 o
 -11   2  10     2338.13     2353.43     45.09 o
 -10   2  10       12.29       11.12      9.43 o
  -9   2  10      443.27      471.89     20.05 o
  -8   2  10     2512.23     2497.34     44.79 o
  -7   2  10     3794.62     3857.58     57.25 o
  -6   2  10      915.87     1043.00     17.64 o
  -5   2  10     3424.01     3309.39     52.07 o
  -4   2  10      337.24      281.70      8.70 o
  -3   2  10      609.83      619.16     14.44 o
  -2   2  10      375.06      366.90     10.48 o
  -1   2  10     2965.37     2909.55     55.60 o
   0   2  10     2079.36     2104.34     60.25 o
   1   2  10     3224.81     3275.70     68.70 o
   2   2  10      908.47      936.63     30.04 o
   3   2  10      120.65       95.64     13.89 o
   4   2  10        5.05       -1.92     13.76 o
   5   2  10       89.15       65.52     16.41 o
   6   2  10     1143.09     1149.22     39.47 o
   7   2  10        4.54       30.41     19.63 o
 -15   3  10      362.56      324.22     23.87 o
 -14   3  10      173.27      142.85     18.36 o
 -13   3  10      721.57      739.50     25.09 o
 -12   3  10      228.33      259.50     16.47 o
 -11   3  10       33.10       13.34     10.81 o
 -10   3  10      195.79      198.09     12.43 o
  -9   3  10       11.83       14.57      9.42 o
  -8   3  10     1389.22     1397.75     29.37 o
  -7   3  10      660.26      713.77     15.12 o
  -6   3  10     1028.40      952.29     17.72 o
  -5   3  10      159.62      211.03      7.25 o
  -4   3  10       96.16       90.66      5.77 o
  -3   3  10        9.78       15.64      6.16 o
  -2   3  10     1730.93     1734.56     33.08 o
  -1   3  10        4.42       10.66      8.11 o
   0   3  10      343.36      335.10     15.53 o
   1   3  10      114.98      154.17     12.16 o
   2   3  10       34.03       26.44     11.42 o
   3   3  10      373.97      406.56     20.33 o
   4   3  10       13.10       30.18     15.09 o
   5   3  10       36.08       34.59     16.66 o
   6   3  10       17.80       21.43     23.83 o
   7   3  10       36.43       23.06     26.95 o
 -15   4  10       18.45      -16.24     18.89 o
 -14   4  10      163.65      123.10     17.62 o
 -13   4  10       49.64       36.33     14.57 o
 -12   4  10      193.31      169.73     17.41 o
 -11   4  10      299.87      329.79     15.80 o
 -10   4  10       34.58       31.35     11.04 o
  -9   4  10       31.24       54.03     10.40 o
  -8   4  10       84.40       88.14      9.27 o
  -7   4  10       55.54       69.90      7.23 o
  -6   4  10      197.75      250.51     15.45 o
  -5   4  10        7.39       18.86      6.96 o
  -4   4  10     2795.12     2832.80     50.64 o
  -3   4  10      465.24      571.30     13.99 o
  -2   4  10      169.11      160.67      8.91 o
  -1   4  10      186.55      194.26     13.29 o
   0   4  10      310.16      363.92     19.13 o
   1   4  10       16.50       17.84     11.15 o
   2   4  10      259.06      241.24     15.67 o
   3   4  10       33.39       45.99     14.11 o
   4   4  10      105.32       97.59     16.74 o
   5   4  10        0.18      -16.80     16.80 o
   6   4  10        0.83       -0.39     18.23 o
 -15   5  10      270.47      254.99     47.86 o
 -14   5  10        0.28        6.13     17.13 o
 -13   5  10       36.80       37.88     16.79 o
 -12   5  10      202.70      190.95     17.21 o
 -11   5  10       81.91       84.58     13.62 o
 -10   5  10       93.61      108.63     12.82 o
  -9   5  10      244.50      269.03     13.40 o
  -8   5  10       27.09       27.60      9.55 o
  -7   5  10        7.25        5.19      8.05 o
  -6   5  10     1076.44     1067.42     27.01 o
  -5   5  10      410.61      360.70     14.10 o
  -4   5  10       12.52       27.02      7.79 o
  -3   5  10     1206.18     1144.82     25.72 o
  -2   5  10      177.62      147.74     10.34 o
  -1   5  10      953.76      997.92     27.67 o
   0   5  10     2112.38     2175.48     70.71 o
   1   5  10      176.29      217.70     14.68 o
   2   5  10      579.81      571.00     21.56 o
   3   5  10      364.96      404.27     23.90 o
   4   5  10       71.32      105.07     17.13 o
   5   5  10      119.15      131.13     20.65 o
   6   5  10      177.25      153.64     23.83 o
 -14   6  10     1302.06     1234.41     42.14 o
 -13   6  10      108.06      114.26     19.45 o
 -12   6  10       47.93       55.17     17.22 o
 -11   6  10     1180.10     1176.94     37.46 o
 -10   6  10      731.54      739.80     29.12 o
  -9   6  10      222.48      227.43     15.02 o
  -8   6  10     1491.85     1555.55     35.96 o
  -7   6  10     2651.01     2712.10     55.10 o
  -6   6  10      321.54      316.50     14.68 o
  -5   6  10      199.84      202.72     19.28 o
  -4   6  10     1791.84     1776.98     41.18 o
  -3   6  10      154.65      168.63     12.46 o
  -2   6  10       28.31       29.15     10.52 o
  -1   6  10     1156.82     1151.95     31.89 o
   0   6  10      511.82      529.42     22.14 o
   1   6  10        2.79       -2.09     12.51 o
   2   6  10     1306.89     1360.10     41.73 o
   3   6  10      459.45      511.52     22.93 o
   4   6  10      181.53      196.56     18.22 o
   5   6  10      112.83      159.88     22.77 o
   6   6  10      181.27      246.04     37.75 o
 -14   7  10       62.09      100.91     42.72 o
 -13   7  10     1017.20     1061.03     55.05 o
 -12   7  10      463.59      492.39     24.57 o
 -11   7  10       96.47       89.62     18.21 o
 -10   7  10      446.59      473.49     21.60 o
  -9   7  10     1705.03     1641.42     41.56 o
  -8   7  10      778.79      872.98     27.35 o
  -7   7  10      548.38      557.44     26.00 o
  -6   7  10     4249.01     4358.07     84.64 o
  -5   7  10     1013.36     1048.21     29.65 o
  -4   7  10     1363.61     1375.95     35.19 o
  -3   7  10     4940.46     5017.39    102.81 o
  -2   7  10      770.21      768.71     31.51 o
  -1   7  10      140.91      132.64     13.89 o
   0   7  10     2041.06     2123.38     56.08 o
   1   7  10     1006.02     1071.33     36.28 o
   2   7  10       30.56        5.12     15.75 o
   3   7  10      380.89      447.36     38.08 o
   4   7  10      333.89      357.94     30.24 o
   5   7  10     1033.29     1006.63     43.27 o
 -13   8  10       28.56       37.48     21.19 o
 -12   8  10      610.63      574.18     32.53 o
 -11   8  10      454.18      429.68     23.18 o
 -10   8  10      515.36      555.00     28.09 o
  -9   8  10        3.02        8.27     14.34 o
  -8   8  10     1236.84     1260.59     47.54 o
  -7   8  10     4062.42     4193.65     94.65 o
  -6   8  10       63.71       50.87     11.56 o
  -5   8  10      613.77      647.72     23.43 o
  -4   8  10     2179.98     2233.25     51.54 o
  -3   8  10      326.29      313.72     19.82 o
  -2   8  10      833.84      847.72     28.37 o
  -1   8  10     3239.08     3301.31     76.06 o
   0   8  10      279.87      304.67     18.25 o
   1   8  10      308.51      337.78     21.32 o
   2   8  10      654.72      691.43     31.15 o
   3   8  10      119.44      106.15     21.07 o
   4   8  10      163.60      150.44     21.75 o
 -12   9  10      296.72      304.36     24.41 o
 -11   9  10       29.49       13.38     23.81 o
 -10   9  10      256.33      269.37     23.70 o
  -9   9  10      287.51      292.85     19.76 o
  -8   9  10      491.39      542.85     22.13 o
  -7   9  10       71.76       97.68     13.27 o
  -6   9  10     2783.33     3011.30     66.60 o
  -5   9  10       51.94       68.37     15.19 o
  -4   9  10      208.63      198.85     16.79 o
  -3   9  10      548.58      543.52     23.56 o
  -2   9  10      917.36      955.66     31.90 o
  -1   9  10      194.36      157.41     17.16 o
   0   9  10     1079.13     1106.47     49.74 o
   1   9  10      480.09      513.23     26.11 o
   2   9  10       52.56       22.90     25.02 o
   3   9  10      180.70      219.83     23.65 o
   4   9  10       60.16       69.75     28.98 o
 -11  10  10      197.13      212.64     23.22 o
 -10  10  10      135.37      141.85     20.85 o
  -9  10  10      226.26      211.06     19.77 o
  -8  10  10      806.10      800.93     33.32 o
  -7  10  10      616.80      669.32     31.15 o
  -6  10  10       71.91       50.55     14.54 o
  -5  10  10      421.99      433.78     26.26 o
  -4  10  10       68.16       49.72     17.27 o
  -3  10  10      307.75      291.40     20.64 o
  -2  10  10        2.09       10.80     16.42 o
  -1  10  10      314.43      333.30     21.35 o
   0  10  10      601.92      581.50     32.87 o
   1  10  10      392.66      409.34     34.49 o
   2  10  10      350.00      307.72     25.70 o
   3  10  10        2.24      -13.94     47.62 o
 -10  11  10       48.83       49.61     22.10 o
  -9  11  10       12.10       -1.82     21.83 o
  -8  11  10        0.66      -16.96     18.00 o
  -7  11  10      237.40      225.73     23.00 o
  -6  11  10      337.19      324.71     23.23 o
  -5  11  10       49.80       44.89     24.18 o
  -4  11  10       73.70       80.04     20.96 o
  -3  11  10       90.86       84.07     20.70 o
  -2  11  10      146.38      120.44     20.64 o
  -1  11  10      268.89      274.08     23.48 o
   0  11  10      397.53      307.70     24.20 o
   1  11  10      426.38      354.67     25.19 o
  -8  12  10       11.66       67.15     24.01 o
  -7  12  10      109.14       98.31     21.92 o
  -6  12  10       99.06      138.09     21.04 o
  -5  12  10      118.55       98.47     26.98 o
  -4  12  10      416.50      357.92     31.45 o
  -3  12  10       56.76       84.64     25.41 o
  -2  12  10      101.55       86.31     25.25 o
  -1  12  10        7.78       14.95     24.25 o
 -16   1  11       10.54       17.78     40.66 o
 -15   1  11       24.40       -4.80     17.68 o
 -14   1  11      362.90      406.87     23.76 o
 -13   1  11      168.70      156.49     16.48 o
 -12   1  11      755.58      709.38     24.30 o
 -11   1  11     3219.08     3226.84     66.34 o
 -10   1  11       30.55       52.49     10.38 o
  -9   1  11      115.14      138.45     10.16 o
  -8   1  11      516.17      532.65     15.31 o
  -7   1  11       27.11       20.90      6.81 o
  -6   1  11       19.66       55.08      5.22 o
  -5   1  11      287.57      285.61      9.16 o
  -4   1  11     1225.30     1200.32     41.33 o
  -3   1  11     1184.66     1289.83     31.85 o
  -2   1  11      977.89      960.92     28.75 o
  -1   1  11      382.47      397.20     16.73 o
   0   1  11      289.15      293.33     21.66 o
   1   1  11      134.22      156.39     25.26 o
   2   1  11      927.91      853.39     32.28 o
   3   1  11      493.88      536.64     29.61 o
   4   1  11       72.94       54.41     14.86 o
   5   1  11      225.20      211.39     21.48 o
   6   1  11       19.99       -0.06     17.65 o
 -15   2  11      397.96      377.53     23.27 o
 -14   2  11      188.99      194.50     18.87 o
 -13   2  11       66.63       73.76     15.69 o
 -12   2  11     2503.85     2504.75     50.58 o
 -11   2  11      399.92      418.55     16.90 o
 -10   2  11     1913.71     1944.60     39.62 o
  -9   2  11     1580.23     1640.22     35.64 o
  -8   2  11       24.68       57.49      7.88 o
  -7   2  11       72.76       66.96      7.43 o
  -6   2  11     1765.20     1642.21     27.73 o
  -5   2  11     2898.75     2821.43     50.80 o
  -4   2  11       11.33       18.66      6.43 o
  -3   2  11     8013.40     8042.88    130.41 o
  -2   2  11      597.84      533.49     16.94 o
  -1   2  11      163.20      180.35     12.48 o
   0   2  11     1267.98     1287.42     68.18 o
   1   2  11      142.37      153.96     10.57 o
   2   2  11      265.54      310.58     24.75 o
   3   2  11      462.63      537.76     23.56 o
   4   2  11     1772.64     1732.39     49.59 o
   5   2  11       38.75       30.62     16.64 o
   6   2  11      285.97      328.97     23.60 o
 -15   3  11      506.62      518.90     25.86 o
 -14   3  11      383.58      391.10     22.19 o
 -13   3  11      191.88      180.10     16.40 o
 -12   3  11      150.57      140.79     14.35 o
 -11   3  11     4265.49     4274.26     78.89 o
 -10   3  11     1398.95     1441.66     33.95 o
  -9   3  11      111.21      140.47     11.52 o
  -8   3  11     1665.17     1619.45     32.52 o
  -7   3  11      930.39      812.22     19.93 o
  -6   3  11     1598.13     1718.71     32.54 o
  -5   3  11     3920.74     3947.43     68.15 o
  -4   3  11     5175.89     4918.84     96.66 o
  -3   3  11      483.46      466.47     14.20 o
  -2   3  11     3581.40     3511.38     66.80 o
  -1   3  11      591.87      577.26     19.44 o
   0   3  11     1057.12     1074.42     32.03 o
   1   3  11      176.75      200.60     16.37 o
   2   3  11      580.40      624.41     24.46 o
   3   3  11     3056.56     2907.79     74.09 o
   4   3  11       50.70       47.38     16.01 o
   5   3  11      941.51     1030.97     36.68 o
   6   3  11       10.04       25.00     18.73 o
 -15   4  11       35.07       45.00     19.61 o
 -14   4  11      116.40      104.68     16.87 o
 -13   4  11      530.45      518.75     21.66 o
 -12   4  11     2166.35     2156.64     48.19 o
 -11   4  11      518.21      498.30     19.99 o
 -10   4  11     3965.27     4078.40     79.52 o
  -9   4  11     1604.77     1594.06     42.60 o
  -8   4  11      189.48      166.70     11.87 o
  -7   4  11      819.51      801.64     23.05 o
  -6   4  11     2974.05     2836.86     61.11 o
  -5   4  11     5985.99     5916.18    112.62 o
  -4   4  11       12.20       18.29      6.64 o
  -3   4  11     7690.90     7509.43    125.07 o
  -2   4  11     1996.93     1973.87     43.55 o
  -1   4  11     1527.21     1608.03     52.45 o
   0   4  11      416.32      438.43     23.82 o
   1   4  11      339.40      377.29     17.97 o
   2   4  11      205.97      227.43     17.93 o
   3   4  11      549.26      612.87     40.26 o
   4   4  11     2573.34     2456.82     66.08 o
   5   4  11       18.25       -4.69     17.79 o
   6   4  11      215.72      234.93     42.14 o
 -15   5  11      436.35      470.72     29.56 o
 -14   5  11      172.73      199.60     21.82 o
 -13   5  11      721.58      716.38     28.49 o
 -12   5  11        8.14       27.68     14.66 o
 -11   5  11     4354.76     4423.34     92.02 o
 -10   5  11     1009.78     1009.03     28.09 o
  -9   5  11     1099.84     1180.10     31.71 o
  -8   5  11     2705.29     2649.22     54.42 o
  -7   5  11      151.20      169.01     12.85 o
  -6   5  11      825.11      840.08     29.05 o
  -5   5  11     1816.06     1829.97     46.72 o
  -4   5  11     3863.53     3735.93     68.80 o
  -3   5  11      828.10      831.73     23.41 o
  -2   5  11    11559.29    11452.61    233.42 o
  -1   5  11     3394.99     3455.58     95.96 o
   0   5  11      153.17      165.88     12.37 o
   1   5  11      174.99      208.05     16.51 o
   2   5  11      652.85      719.61     30.71 o
   3   5  11     1624.36     1620.45     52.71 o
   4   5  11       21.45       38.86     15.86 o
   5   5  11      677.92      742.44     37.17 o
 -14   6  11        4.41       -5.23     20.44 o
 -13   6  11      152.92      189.48     20.20 o
 -12   6  11      706.12      775.89     30.30 o
 -11   6  11      163.04      170.25     17.47 o
 -10   6  11     2088.47     2139.92     61.08 o
  -9   6  11     1000.92     1110.64     33.05 o
  -8   6  11      353.59      340.82     16.17 o
  -7   6  11        8.37       10.51     10.17 o
  -6   6  11      556.33      589.35     20.57 o
  -5   6  11     1169.87     1164.78     30.67 o
  -4   6  11      273.66      284.00     14.68 o
  -3   6  11      503.56      497.75     18.26 o
  -2   6  11      533.18      562.80     19.29 o
  -1   6  11        1.20       15.05     11.93 o
   0   6  11       77.19       77.66     13.30 o
   1   6  11       11.71       11.07     13.01 o
   2   6  11      208.15      255.82     17.35 o
   3   6  11      513.88      579.58     29.77 o
   4   6  11      639.29      683.37     33.46 o
   5   6  11       37.74       35.20     21.36 o
 -14   7  11       68.31       36.93     22.11 o
 -13   7  11       23.20       17.52     18.60 o
 -12   7  11      419.27      373.16     22.69 o
 -11   7  11      432.87      428.14     23.89 o
 -10   7  11      270.32      263.31     24.16 o
  -9   7  11      299.34      326.01     18.43 o
  -8   7  11      269.53      285.01     16.23 o
  -7   7  11      410.02      418.68     19.67 o
  -6   7  11       82.51       91.33     14.00 o
  -5   7  11       92.47       72.98     13.23 o
  -4   7  11       17.33       10.65     11.98 o
  -3   7  11       35.16       24.37     11.93 o
  -2   7  11     1260.35     1249.00     34.88 o
  -1   7  11      231.23      256.84     20.77 o
   0   7  11        3.22       14.88     13.87 o
   1   7  11      233.69      251.79     18.31 o
   2   7  11       50.61       38.43     16.50 o
   3   7  11      667.04      682.56     28.53 o
   4   7  11        0.20       -1.74     20.07 o
 -13   8  11      117.90       88.12     23.69 o
 -12   8  11        8.40        0.15     19.04 o
 -11   8  11       41.28       19.87     16.87 o
 -10   8  11      394.95      370.44     21.40 o
  -9   8  11      139.94      129.98     15.89 o
  -8   8  11        1.04       -8.09     13.67 o
  -7   8  11       58.56       58.59     12.34 o
  -6   8  11      159.50      155.70     18.93 o
  -5   8  11       76.38       59.64     14.32 o
  -4   8  11        8.89        0.60     13.27 o
  -3   8  11        1.94      -12.46     12.82 o
  -2   8  11        5.76       -1.81     13.82 o
  -1   8  11      620.97      602.40     34.61 o
   0   8  11      262.98      287.16     20.09 o
   1   8  11      194.65      207.32     19.07 o
   2   8  11       72.58       74.75     18.42 o
   3   8  11       37.55       41.80     18.97 o
   4   8  11       28.52       28.35     31.73 o
 -12   9  11       31.22       -4.48     21.05 o
 -11   9  11        6.06       30.56     19.31 o
 -10   9  11      359.70      339.31     21.67 o
  -9   9  11       29.34       10.89     14.54 o
  -8   9  11      473.21      499.20     19.48 o
  -7   9  11      978.47     1035.90     31.75 o
  -6   9  11        3.49       -9.19     15.33 o
  -5   9  11      131.61      119.61     16.44 o
  -4   9  11       90.00      104.39     15.69 o
  -3   9  11       14.56       14.69     15.20 o
  -2   9  11       73.04       66.60     15.87 o
  -1   9  11      668.26      628.11     28.06 o
   0   9  11      390.00      391.22     23.81 o
   1   9  11      116.24      151.06     19.61 o
   2   9  11      299.80      294.36     25.52 o
   3   9  11        3.85       -2.83     19.75 o
 -11  10  11       76.46       56.19     20.21 o
 -10  10  11       54.75       54.97     18.39 o
  -9  10  11     1447.34     1487.84     64.43 o
  -8  10  11       25.36       21.56     16.97 o
  -7  10  11      116.45      140.77     16.61 o
  -6  10  11     1385.45     1563.02     66.20 o
  -5  10  11      144.50      123.22     17.87 o
  -4  10  11       76.13       24.05     17.29 o
  -3  10  11      567.70      492.43     24.49 o
  -2  10  11      505.35      483.39     24.51 o
  -1  10  11       43.53       13.75     17.01 o
   0  10  11      311.82      280.10     22.99 o
   1  10  11      647.91      665.82     62.27 o
   2  10  11      115.58      113.90     22.73 o
 -10  11  11      759.51      750.81     37.14 o
  -9  11  11      197.11      174.50     24.07 o
  -8  11  11      517.39      473.57     45.58 o
  -7  11  11      287.52      290.58     29.95 o
  -6  11  11        3.12      -23.44     23.44 o
  -5  11  11      535.41      525.38     55.48 o
  -4  11  11     1199.82     1359.09    101.98 o
  -3  11  11       78.21       88.26     22.97 o
  -2  11  11     1331.98     1426.14     56.75 o
  -1  11  11     1604.78     1705.36    105.44 o
   0  11  11      160.55      147.10     23.89 o
  -7  12  11       14.06      -10.48     27.64 o
  -6  12  11      541.45      508.81     34.87 o
  -5  12  11      691.93      608.32     53.75 o
  -4  12  11        2.68      -24.57     24.57 o
  -3  12  11      452.31      483.12     32.52 o
  -2  12  11      193.98      228.50     31.48 o
 -16   0  12      130.51      107.66     29.18 o
 -15   0  12       74.97       84.22     25.99 o
 -14   0  12     5012.46     4848.38    208.67 o
 -13   0  12       87.38       77.85     21.43 o
 -12   0  12       10.50       47.78     18.52 o
 -11   0  12     1557.08     1532.00     51.09 o
 -10   0  12      102.16       84.67     15.94 o
  -9   0  12     6185.92     6540.86    202.03 o
  -8   0  12     3335.99     3699.56    100.37 o
  -7   0  12     1688.13     1610.06     58.04 o
  -6   0  12      298.44      324.90     16.59 o
  -5   0  12     6594.01     6463.33    157.80 o
  -4   0  12      170.38      127.86      9.99 o
  -3   0  12      599.49      516.16     29.47 o
  -2   0  12     2937.14     3126.26    133.62 o
  -1   0  12     5483.57     5074.93    416.94 o
   0   0  12      663.72      679.51     37.10 o
   1   0  12     3583.08     3533.23    136.63 o
   2   0  12     1548.56     1747.65     78.20 o
   3   0  12        8.10       -4.89     21.58 o
   4   0  12      127.41      150.88     46.25 o
   5   0  12      318.48      451.75     40.95 o
 -16   1  12      363.19      402.01     24.72 o
 -15   1  12      599.58      629.43     30.78 o
 -14   1  12       30.11      -16.87     20.79 o
 -13   1  12     2415.81     2424.48     53.82 o
 -12   1  12      527.18      549.74     21.23 o
 -11   1  12      169.07      169.95     13.73 o
 -10   1  12     6082.57     6138.53    115.05 o
  -9   1  12     2249.04     2243.74     45.63 o
  -8   1  12     1866.35     1963.88     39.84 o
  -7   1  12     2662.29     2699.29     58.56 o
  -6   1  12     7651.43     7650.31    149.17 o
  -5   1  12     1761.09     1801.22     32.77 o
  -4   1  12      618.86      599.94     17.96 o
  -3   1  12      860.41      825.75     22.63 o
  -2   1  12     3724.08     3639.90     80.32 o
  -1   1  12      394.10      435.47     25.45 o
   0   1  12     2607.45     2431.19     94.13 o
   1   1  12     1030.34     1082.11     35.59 o
   2   1  12      567.61      532.09     25.58 o
   3   1  12      140.31      182.90     18.67 o
   4   1  12      311.77      326.24     23.80 o
   5   1  12      455.57      470.84     39.95 o
 -16   2  12      153.66       70.92     44.80 o
 -15   2  12       66.79       62.49     17.82 o
 -14   2  12     2508.84     2367.06     58.83 o
 -13   2  12      326.39      319.22     22.24 o
 -12   2  12      298.39      323.20     16.46 o
 -11   2  12     2958.25     2986.26     57.26 o
 -10   2  12        7.47       39.12     10.87 o
  -9   2  12      120.27      140.93     13.48 o
  -8   2  12     2143.94     2146.95     52.55 o
  -7   2  12     1411.59     1396.71     30.42 o
  -6   2  12      932.05      983.13     26.86 o
  -5   2  12     3145.06     3013.04     54.34 o
  -4   2  12       70.01      101.59      8.43 o
  -3   2  12      798.98      823.26     26.51 o
  -2   2  12       63.25       72.24     11.40 o
  -1   2  12     7006.70     7018.03    249.17 o
   0   2  12      228.47      205.86     17.61 o
   1   2  12     1096.65     1128.17     57.06 o
   2   2  12     1527.67     1532.57     49.86 o
   3   2  12       19.09       27.89     18.11 o
   4   2  12        5.62       -4.59     15.45 o
   5   2  12      422.85      475.99     46.38 o
 -15   3  12      219.88      233.26     20.72 o
 -14   3  12        5.83        2.58     15.75 o
 -13   3  12      480.35      528.33     21.18 o
 -12   3  12       40.21       37.36     14.63 o
 -11   3  12        2.00        9.99     11.90 o
 -10   3  12       46.35       67.76     11.45 o
  -9   3  12      235.04      257.30     16.25 o
  -8   3  12      268.88      275.10     15.79 o
  -7   3  12      344.74      346.98     13.33 o
  -6   3  12     1499.37     1588.07     34.66 o
  -5   3  12       38.87       53.58      7.49 o
  -4   3  12      202.63      217.52     11.32 o
  -3   3  12      290.94      317.43     13.07 o
  -2   3  12      316.73      304.06     12.56 o
  -1   3  12      315.17      322.15     16.47 o
   0   3  12     2368.35     2455.11     65.77 o
   1   3  12     1015.98      952.29     33.33 o
   2   3  12      396.97      367.83     19.08 o
   3   3  12       55.03       98.95     15.85 o
   4   3  12        1.61       -3.06     15.80 o
   5   3  12      116.55      133.34     22.12 o
 -15   4  12       10.73       -1.94     17.81 o
 -14   4  12        2.03       16.72     16.82 o
 -13   4  12      118.60      110.49     16.65 o
 -12   4  12      245.21      241.66     18.82 o
 -11   4  12      200.80      177.71     14.83 o
 -10   4  12      522.56      541.33     22.34 o
  -9   4  12      352.12      407.68     18.74 o
  -8   4  12      244.30      248.28     16.56 o
  -7   4  12      165.61      136.64     10.71 o
  -6   4  12        4.74       -8.72      8.72 o
  -5   4  12      113.50      114.48      9.17 o
  -4   4  12      588.95      601.24     20.66 o
  -3   4  12       25.73       48.55     11.93 o
  -2   4  12      696.28      701.70     24.35 o
  -1   4  12      167.32      138.93     16.55 o
   0   4  12        2.10       -4.41     13.69 o
   1   4  12      439.76      433.22     22.98 o
   2   4  12      299.17      335.40     32.99 o
   3   4  12      119.67      138.18     16.99 o
   4   4  12        2.97       21.17     16.87 o
   5   4  12        9.81       -8.77     18.33 o
 -15   5  12      170.06      161.92     22.56 o
 -14   5  12       15.68       24.14     18.50 o
 -13   5  12      146.17      160.34     20.70 o
 -12   5  12      903.29      902.94     32.17 o
 -11   5  12      122.30      109.03     15.34 o
 -10   5  12     1236.51     1166.37     32.21 o
  -9   5  12     1306.82     1279.24     32.94 o
  -8   5  12        8.14       -1.39      9.38 o
  -7   5  12      421.92      447.09     16.33 o
  -6   5  12       86.58       69.16     10.52 o
  -5   5  12      860.21      838.94     21.93 o
  -4   5  12      346.20      329.60     13.59 o
  -3   5  12     1471.06     1533.63     38.16 o
  -2   5  12      291.77      281.90     18.83 o
  -1   5  12       21.42       33.83     15.96 o
   0   5  12       78.90       89.98     17.68 o
   1   5  12      102.70       97.71     19.19 o
   2   5  12       69.13       68.26     16.68 o
   3   5  12      237.09      282.72     21.98 o
   4   5  12       72.63       87.79     20.33 o
   5   5  12        0.30       22.61     46.59 o
 -14   6  12     1047.25     1046.11     63.65 o
 -13   6  12      363.35      368.56     24.97 o
 -12   6  12       13.26       32.72     17.42 o
 -11   6  12      668.76      688.87     27.58 o
 -10   6  12      703.74      669.16     26.00 o
  -9   6  12        0.82       -3.22     11.78 o
  -8   6  12      795.11      893.76     28.92 o
  -7   6  12      351.45      424.60     22.53 o
  -6   6  12        2.88        4.51     12.67 o
  -5   6  12      754.55      775.17     24.11 o
  -4   6  12      805.55      817.15     24.57 o
  -3   6  12       15.57       18.11     11.45 o
  -2   6  12      496.55      459.24     20.05 o
  -1   6  12      786.88      844.34     33.95 o
   0   6  12      530.99      522.71     24.27 o
   1   6  12      274.30      330.30     31.45 o
   2   6  12      764.81      798.42     34.02 o
   3   6  12       27.76       26.79     18.55 o
   4   6  12        1.11       19.88     20.08 o
 -14   7  12       54.42       54.89     23.21 o
 -13   7  12     1220.77     1252.05     58.83 o
 -12   7  12      521.67      621.70     37.83 o
 -11   7  12        0.88        4.57     16.36 o
 -10   7  12      577.24      565.88     23.10 o
  -9   7  12     1381.58     1379.53     36.40 o
  -8   7  12     1057.42     1139.12     35.28 o
  -7   7  12     1820.33     1963.69     46.96 o
  -6   7  12     3238.20     3387.18     78.88 o
  -5   7  12     1221.52     1150.09     31.88 o
  -4   7  12      248.47      232.54     15.27 o
  -3   7  12      911.25      966.38     31.02 o
  -2   7  12     2621.59     2686.39     70.00 o
  -1   7  12      247.91      280.65     26.42 o
   0   7  12     2646.22     2729.13     78.87 o
   1   7  12     1106.93     1145.91     35.20 o
   2   7  12        5.55      -18.03     18.03 o
   3   7  12      698.47      724.77     34.89 o
   4   7  12      111.85      219.26     54.13 o
 -13   8  12      160.86      155.04     23.12 o
 -12   8  12      576.24      586.11     32.18 o
 -11   8  12     1225.52     1257.85     47.42 o
 -10   8  12      202.40      206.74     17.97 o
  -9   8  12       22.53       13.60     13.74 o
  -8   8  12     2597.23     2706.53     70.02 o
  -7   8  12      804.71      905.99     29.76 o
  -6   8  12        8.20        7.54     14.57 o
  -5   8  12     2357.66     2455.43     69.79 o
  -4   8  12      469.92      470.24     20.45 o
  -3   8  12      133.87      102.73     16.69 o
  -2   8  12      355.96      370.78     21.24 o
  -1   8  12     1642.77     1761.04     51.34 o
   0   8  12      718.47      691.29     39.53 o
   1   8  12      723.58      775.48     31.58 o
   2   8  12      413.16      446.06     30.76 o
   3   8  12       57.51        6.52     21.01 o
 -12   9  12      113.11      112.12     21.94 o
 -11   9  12      130.24       90.65     19.84 o
 -10   9  12       30.79       15.36     21.12 o
  -9   9  12      961.39      977.29     54.67 o
  -8   9  12      624.21      640.98     24.44 o
  -7   9  12     1153.57     1219.35     40.16 o
  -6   9  12     1211.50     1287.47     36.79 o
  -5   9  12        8.60        8.06     15.28 o
  -4   9  12      276.34      294.26     26.47 o
  -3   9  12       42.60       68.80     16.40 o
  -2   9  12      644.42      627.61     28.15 o
  -1   9  12       14.95       -2.36     16.54 o
   0   9  12     1647.32     1882.46     81.15 o
   1   9  12      944.74     1051.36     39.51 o
   2   9  12       80.75       47.52     19.85 o
 -11  10  12       16.59       24.29     18.72 o
 -10  10  12       67.15       69.75     20.27 o
  -9  10  12       68.95       53.31     18.50 o
  -8  10  12      200.01      234.27     19.50 o
  -7  10  12      661.23      688.39     40.19 o
  -6  10  12      123.87      121.11     18.67 o
  -5  10  12      750.53      755.95     46.17 o
  -4  10  12        4.24      -10.16     17.00 o
  -3  10  12        5.80      -16.84     16.84 o
  -2  10  12      225.83      166.86     20.84 o
  -1  10  12      406.84      384.15     24.70 o
   0  10  12      239.24      243.80     22.23 o
   1  10  12      171.30      174.59     24.03 o
  -9  11  12       68.88       69.40     22.62 o
  -8  11  12       80.19       47.87     27.21 o
  -7  11  12      239.07      183.72     28.47 o
  -6  11  12      461.67      426.59     37.86 o
  -5  11  12      438.62      368.27     38.61 o
  -4  11  12       50.45       53.29     21.13 o
  -3  11  12       56.51       60.13     21.23 o
  -2  11  12       73.50       63.84     22.86 o
  -1  11  12      109.35       67.25     22.44 o
  -7  12  12        0.97        2.06     46.59 o
  -6  12  12      129.18      103.65     28.48 o
  -5  12  12       15.65       29.30     26.13 o
  -4  12  12      190.81      226.11     28.86 o
  -3  12  12        0.58        2.06     47.28 o
 -16   1  13        2.23       31.33     18.76 o
 -15   1  13       71.59       52.52     17.35 o
 -14   1  13      122.08      102.73     16.81 o
 -13   1  13      233.15      224.09     17.32 o
 -12   1  13        2.09       21.06     12.50 o
 -11   1  13     1223.73     1221.25     33.31 o
 -10   1  13     2005.22     1985.63     45.28 o
  -9   1  13     3085.05     3317.71     75.63 o
  -8   1  13     1780.94     1834.35     45.29 o
  -7   1  13      184.03      212.97     11.46 o
  -6   1  13      472.73      482.48     14.21 o
  -5   1  13      261.60      247.95     10.49 o
  -4   1  13      863.06      808.59     25.49 o
  -3   1  13      109.77      127.19     11.69 o
  -2   1  13       78.70       90.61     11.55 o
  -1   1  13     1040.03     1074.26     41.74 o
   0   1  13      168.07      148.86     15.91 o
   1   1  13       66.70       75.67     16.84 o
   2   1  13      126.87      173.43     17.25 o
   3   1  13       48.15       45.17     18.20 o
   4   1  13       14.28       22.04     18.51 o
   5   1  13      283.49      333.28     39.26 o
 -16   2  13      633.40      673.87     39.07 o
 -15   2  13        7.61        8.48     17.10 o
 -14   2  13      124.54      125.20     17.13 o
 -13   2  13      377.62      396.06     20.02 o
 -12   2  13      785.48      855.17     26.03 o
 -11   2  13      427.42      497.99     25.37 o
 -10   2  13     3238.45     3403.82     72.49 o
  -9   2  13     1053.86     1041.73     34.80 o
  -8   2  13       65.33       81.97     11.83 o
  -7   2  13       49.33       47.28      9.16 o
  -6   2  13      243.97      220.36     11.17 o
  -5   2  13      119.65      147.60     10.11 o
  -4   2  13      140.66      152.59     12.58 o
  -3   2  13     2144.54     2083.20     55.97 o
  -2   2  13      580.55      549.54     21.14 o
  -1   2  13      288.89      287.18     19.62 o
   0   2  13      709.11      736.53     33.36 o
   1   2  13     1239.86     1189.95     46.58 o
   2   2  13        0.65        5.93     14.32 o
   3   2  13     1407.25     1498.24     51.28 o
   4   2  13     1260.10     1163.30     45.99 o
   5   2  13        3.15       -9.93     35.01 o
 -16   3  13      170.05      110.62     45.91 o
 -15   3  13      441.60      454.86     24.04 o
 -14   3  13      434.35      437.25     22.29 o
 -13   3  13      154.20      151.61     16.55 o
 -12   3  13       13.59       15.39     14.19 o
 -11   3  13     3577.62     3692.66     79.47 o
 -10   3  13     1125.30     1143.41     30.46 o
  -9   3  13     1518.54     1619.21     47.72 o
  -8   3  13     2903.72     2717.37     60.29 o
  -7   3  13     1079.24     1087.48     28.82 o
  -6   3  13       30.37       43.27      9.36 o
  -5   3  13     1936.80     1854.25     41.05 o
  -4   3  13     4294.66     4291.59     85.80 o
  -3   3  13      903.07      937.31     23.75 o
  -2   3  13     3268.06     3302.18     67.17 o
  -1   3  13      794.39      794.84     27.40 o
   0   3  13       17.20       18.51     16.76 o
   1   3  13        7.06       -5.54     13.65 o
   2   3  13       34.92       81.42     15.34 o
   3   3  13      371.59      419.49     24.38 o
   4   3  13      169.91      231.77     23.18 o
 -15   4  13        9.61       -5.08     18.42 o
 -14   4  13        1.97        6.31     16.51 o
 -13   4  13      697.40      763.37     29.02 o
 -12   4  13     1261.90     1375.77     39.00 o
 -11   4  13      639.05      682.57     24.49 o
 -10   4  13     4713.22     4974.96    110.72 o
  -9   4  13     2347.66     2411.99     59.28 o
  -8   4  13       32.47       29.65     12.96 o
  -7   4  13      386.66      398.97     19.14 o
  -6   4  13     1613.17     1684.97     35.12 o
  -5   4  13     1542.85     1521.44     35.68 o
  -4   4  13      668.15      651.26     22.77 o
  -3   4  13     4823.57     4778.55    104.02 o
  -2   4  13      142.06      165.37     15.05 o
  -1   4  13     1070.72     1143.87     46.19 o
   0   4  13     2269.56     2399.20     78.90 o
   1   4  13      608.41      628.37     28.40 o
   2   4  13       67.97       74.58     18.53 o
   3   4  13     1038.80     1094.59     41.01 o
   4   4  13     1351.18     1336.86     43.52 o
 -15   5  13      511.00      544.15     28.11 o
 -14   5  13      316.59      318.45     44.31 o
 -13   5  13      332.01      323.32     23.10 o
 -12   5  13       13.59        5.63     16.13 o
 -11   5  13     4461.01     4465.80    108.70 o
 -10   5  13      748.16      777.34     26.68 o
  -9   5  13     1984.80     2042.32     51.91 o
  -8   5  13     1278.57     1223.93     39.65 o
  -7   5  13      176.96      200.18     12.39 o
  -6   5  13       68.82       70.20     10.02 o
  -5   5  13     1772.43     1730.69     36.30 o
  -4   5  13     4820.09     4895.00    108.97 o
  -3   5  13      108.79       92.99     14.47 o
  -2   5  13      958.81     1039.60     40.88 o
  -1   5  13     1505.30     1621.82     55.38 o
   0   5  13      328.31      335.88     23.81 o
   1   5  13       31.63       39.20     17.90 o
   2   5  13      841.02      819.66     58.67 o
   3   5  13      899.56      924.88     49.84 o
   4   5  13      728.51      721.86     33.72 o
 -14   6  13        1.81      -19.85     19.85 o
 -13   6  13        7.66        2.29     18.27 o
 -12   6  13     1546.66     1541.41     58.99 o
 -11   6  13       35.67       27.00     15.56 o
 -10   6  13     2358.46     2391.02     63.73 o
  -9   6  13      584.79      616.82     23.99 o
  -8   6  13      206.43      225.67     19.57 o
  -7   6  13      723.04      672.88     27.93 o
  -6   6  13      146.51      155.13     14.09 o
  -5   6  13      823.95      854.39     27.48 o
  -4   6  13      227.84      251.02     19.36 o
  -3   6  13      659.61      642.10     24.97 o
  -2   6  13        6.40       -7.80     12.75 o
  -1   6  13     1028.11     1117.53     44.89 o
   0   6  13       22.69       26.89     18.56 o
   1   6  13      247.78      288.57     24.71 o
   2   6  13      237.56      228.29     26.21 o
   3   6  13      121.73       97.86     24.75 o
 -14   7  13        5.67       38.67     21.54 o
 -13   7  13      141.42      132.93     21.65 o
 -12   7  13       35.74       15.07     17.55 o
 -11   7  13      616.06      674.60     32.87 o
 -10   7  13       38.54       17.34     13.57 o
  -9   7  13      182.49      211.16     16.07 o
  -8   7  13      116.62       88.99     19.31 o
  -7   7  13       19.68       22.29     14.40 o
  -6   7  13      210.09      189.23     15.87 o
  -5   7  13       76.35       70.48     14.55 o
  -4   7  13      974.48      990.68     45.50 o
  -3   7  13      392.96      422.63     30.81 o
  -2   7  13       46.70       56.51     16.66 o
  -1   7  13       19.03       20.72     16.38 o
   0   7  13       85.15       60.13     20.60 o
   1   7  13      436.70      432.70     34.12 o
   2   7  13       72.22       69.02     19.26 o
   3   7  13      354.65      392.76     40.35 o
 -13   8  13      252.70      199.99     21.90 o
 -12   8  13        0.62        9.74     17.35 o
 -11   8  13       41.95       24.61     16.14 o
 -10   8  13      114.21      107.05     17.14 o
  -9   8  13       11.58       -7.25     20.17 o
  -8   8  13      378.57      335.80     20.54 o
  -7   8  13      314.27      284.84     21.45 o
  -6   8  13       84.60       63.75     15.37 o
  -5   8  13      302.55      277.53     17.81 o
  -4   8  13      111.03      113.86     16.11 o
  -3   8  13       67.55       25.52     15.68 o
  -2   8  13       13.11       -4.43     14.89 o
  -1   8  13       81.64       93.24     22.47 o
   0   8  13      106.47      125.26     17.08 o
   1   8  13       21.13       50.93     18.32 o
   2   8  13       15.17       -4.37     19.50 o
 -12   9  13      479.26      441.80     40.45 o
 -11   9  13       17.90       20.52     20.01 o
 -10   9  13      313.89      271.26     20.32 o
  -9   9  13       11.29        8.83     18.19 o
  -8   9  13      151.37      106.05     18.80 o
  -7   9  13      495.40      441.44     24.01 o
  -6   9  13      130.45      110.56     17.49 o
  -5   9  13       72.13       60.04     16.53 o
  -4   9  13      165.98      160.97     19.25 o
  -3   9  13       32.04       57.56     17.63 o
  -2   9  13        5.79       -1.34     16.79 o
  -1   9  13      155.47      171.13     19.31 o
   0   9  13      478.55      454.23     33.99 o
   1   9  13      103.85       87.56     24.22 o
 -11  10  13       46.62       34.24     20.12 o
 -10  10  13      442.00      493.56     31.24 o
  -9  10  13      769.42      701.52     35.34 o
  -8  10  13       83.26       83.93     20.11 o
  -7  10  13     1235.06     1320.50     47.28 o
  -6  10  13      725.60      795.20     48.47 o
  -5  10  13      127.73       94.39     18.29 o
  -4  10  13      132.25      141.99     20.90 o
  -3  10  13      366.96      392.58     37.82 o
  -2  10  13       49.75       42.54     19.34 o
  -1  10  13        1.68      -17.76     17.76 o
   0  10  13     1033.53     1244.94     44.73 o
  -9  11  13        6.47       17.89     28.13 o
  -8  11  13      925.29      785.65     57.76 o
  -7  11  13      317.29      303.79     27.07 o
  -6  11  13        8.73       26.28     22.38 o
  -5  11  13      513.54      463.07     28.05 o
  -4  11  13      701.78      669.71     31.51 o
  -3  11  13       72.23       84.86     24.40 o
  -2  11  13      461.90      432.22     29.13 o
 -16   0  14      483.07      450.41     35.64 o
 -15   0  14     1321.99     1277.89    103.45 o
 -14   0  14     1525.39     1629.98     58.42 o
 -13   0  14      122.75       87.60     21.26 o
 -12   0  14      603.85      668.50     32.09 o
 -11   0  14       41.02       68.70     29.51 o
 -10   0  14       26.14       41.05     17.87 o
  -9   0  14      852.28      931.91     54.33 o
  -8   0  14     2884.37     2952.77    100.57 o
  -7   0  14     2606.35     2653.85     71.20 o
  -6   0  14      298.01      316.82     20.11 o
  -5   0  14     6820.55     6863.35    190.92 o
  -4   0  14      118.94       82.60     20.25 o
  -3   0  14      131.39      141.01     21.75 o
  -2   0  14      454.82      450.27     56.87 o
  -1   0  14     4339.09     4246.91    466.27 o
   0   0  14      563.59      543.42     47.23 o
   1   0  14     1651.43     1665.56     75.21 o
   2   0  14      411.08      504.42     95.24 o
   3   0  14       32.78       38.78     41.11 o
   4   0  14       13.12       16.39     27.48 o
 -16   1  14      718.01      751.95     30.05 o
 -15   1  14      799.39      841.14     35.38 o
 -14   1  14      382.88      389.61     21.44 o
 -13   1  14     3581.33     3549.80     73.52 o
 -12   1  14      759.29      785.67     26.62 o
 -11   1  14       51.16       35.49     14.06 o
 -10   1  14      219.06      256.93     15.93 o
  -9   1  14     4088.18     4316.17    109.55 o
  -8   1  14     3183.68     3178.66     84.90 o
  -7   1  14     2157.23     2186.02     47.72 o
  -6   1  14     5172.51     5115.94    102.30 o
  -5   1  14      212.19      242.21     14.41 o
  -4   1  14     2341.71     2304.51     54.36 o
  -3   1  14       82.89      105.14     12.49 o
  -2   1  14     2683.14     2569.70     62.81 o
  -1   1  14      122.77       90.84     14.83 o
   0   1  14     2234.82     2217.52     66.44 o
   1   1  14     1478.94     1417.67     56.56 o
   2   1  14     1457.57     1338.62     54.79 o
   3   1  14      107.36      164.69     20.25 o
   4   1  14       87.67      163.97     22.62 o
 -16   2  14      152.96      117.19     20.35 o
 -15   2  14      311.51      294.20     20.88 o
 -14   2  14      667.69      675.15     25.89 o
 -13   2  14       15.27       -9.42     15.25 o
 -12   2  14      639.52      703.35     25.38 o
 -11   2  14      205.28      257.11     15.65 o
 -10   2  14      897.80      907.23     28.59 o
  -9   2  14      423.44      418.22     20.90 o
  -8   2  14     4044.46     4110.35    111.50 o
  -7   2  14     1484.37     1418.51     35.81 o
  -6   2  14     1589.86     1557.26     33.12 o
  -5   2  14     3143.86     3100.13     64.05 o
  -4   2  14      175.71      177.89     13.97 o
  -3   2  14        5.83       -1.48     11.81 o
  -2   2  14       14.05        7.22     12.02 o
  -1   2  14     1430.54     1388.28     77.42 o
   0   2  14     1347.64     1279.41     48.07 o
   1   2  14     1657.80     1602.42     62.37 o
   2   2  14     1045.43     1027.80     59.60 o
   3   2  14        2.84      -14.53     17.23 o
   4   2  14        9.69       13.78     20.06 o
 -16   3  14       67.13       79.09     45.35 o
 -15   3  14       81.11       86.05     20.13 o
 -14   3  14       65.51       58.38     17.85 o
 -13   3  14      312.13      306.83     23.15 o
 -12   3  14      107.57      108.79     15.58 o
 -11   3  14       11.24       12.31     12.30 o
 -10   3  14      346.91      369.61     22.71 o
  -9   3  14        6.26       14.25     14.34 o
  -8   3  14      348.83      320.95     15.24 o
  -7   3  14      979.78      950.69     39.32 o
  -6   3  14      141.89      112.99     10.78 o
  -5   3  14       28.42       39.73     10.78 o
  -4   3  14      458.31      424.56     15.75 o
  -3   3  14      499.67      536.75     22.16 o
  -2   3  14      988.25      986.89     40.19 o
  -1   3  14       21.86       13.84     15.67 o
   0   3  14      127.65      119.64     20.21 o
   1   3  14      360.80      325.49     25.98 o
   2   3  14       23.02       13.15     21.89 o
   3   3  14      188.19      194.08     27.66 o
   4   3  14      327.10      306.95     65.78 o
 -15   4  14       16.64      -14.13     18.95 o
 -14   4  14       60.85       65.49     18.00 o
 -13   4  14      229.95      193.13     18.30 o
 -12   4  14        8.75       23.83     14.49 o
 -11   4  14        2.69       11.45     12.79 o
 -10   4  14       69.60       51.09     12.56 o
  -9   4  14      190.27      167.54     23.29 o
  -8   4  14      663.68      633.64     21.91 o
  -7   4  14      119.61      113.63     11.17 o
  -6   4  14        0.16       -8.34      9.72 o
  -5   4  14        5.77       -3.09     10.97 o
  -4   4  14        1.21       16.69     11.41 o
  -3   4  14      273.96      264.53     15.55 o
  -2   4  14      408.78      424.70     25.75 o
  -1   4  14       35.47       40.53     15.75 o
   0   4  14      291.05      333.73     30.56 o
   1   4  14      380.54      364.88     22.73 o
   2   4  14      145.20      137.22     20.26 o
   3   4  14      160.85      150.20     22.20 o
 -15   5  14       40.66       13.51     21.53 o
 -14   5  14       20.12        9.14     19.47 o
 -13   5  14      374.98      352.83     31.46 o
 -12   5  14      225.30      217.94     18.99 o
 -11   5  14      274.82      273.31     20.21 o
 -10   5  14      355.65      379.93     19.54 o
  -9   5  14     1266.70     1207.57     40.21 o
  -8   5  14      104.66      126.89     20.43 o
  -7   5  14      135.24      150.61     13.34 o
  -6   5  14      438.09      439.35     15.92 o
  -5   5  14        2.31       39.96     14.83 o
  -4   5  14      306.58      280.86     19.44 o
  -3   5  14        7.74       -9.45     14.47 o
  -2   5  14       33.20       45.81     16.74 o
  -1   5  14        9.65       16.51     19.09 o
   0   5  14       27.60       34.18     17.59 o
   1   5  14      350.95      394.02     41.44 o
   2   5  14       45.71       49.14     21.40 o
   3   5  14      380.53      410.81     31.20 o
 -14   6  14      118.15      119.05     22.78 o
 -13   6  14      245.94      289.54     22.63 o
 -12   6  14      477.29      548.63     24.98 o
 -11   6  14      272.51      346.12     18.56 o
 -10   6  14      135.77      198.86     21.74 o
  -9   6  14       44.72       23.68     18.16 o
  -8   6  14     1607.12     1520.13     42.62 o
  -7   6  14      499.06      518.76     20.16 o
  -6   6  14      154.28      165.81     16.02 o
  -5   6  14     2126.06     2124.24     48.83 o
  -4   6  14      170.03      177.73     15.12 o
  -3   6  14      287.86      279.45     21.33 o
  -2   6  14      971.36     1088.34     43.59 o
  -1   6  14      290.47      316.59     24.88 o
   0   6  14       24.20       25.23     18.86 o
   1   6  14      167.38      163.97     22.92 o
   2   6  14      239.68      258.44     28.35 o
 -14   7  14      274.84      300.05     25.06 o
 -13   7  14     1522.20     1526.50     49.57 o
 -12   7  14      680.82      771.80     45.22 o
 -11   7  14       48.95       59.99     16.78 o
 -10   7  14      301.25      382.76     26.51 o
  -9   7  14     2101.95     2249.12     64.71 o
  -8   7  14       58.28       48.11     16.58 o
  -7   7  14      781.43      853.88     30.36 o
  -6   7  14     1517.20     1614.94     44.50 o
  -5   7  14      133.80      152.10     15.61 o
  -4   7  14      242.59      254.12     16.95 o
  -3   7  14     1495.60     1547.10     46.41 o
  -2   7  14      163.65      164.82     27.49 o
  -1   7  14        3.17       11.91     19.81 o
   0   7  14      958.17     1037.47     45.95 o
   1   7  14     1076.87     1097.93     46.76 o
   2   7  14        4.73       33.39     24.12 o
 -13   8  14       37.73       65.60     19.54 o
 -12   8  14      624.52      705.26     46.45 o
 -11   8  14      662.69      677.86     29.67 o
 -10   8  14      159.84      162.59     23.70 o
  -9   8  14       10.56       -6.11     17.24 o
  -8   8  14     2526.08     2555.89     63.77 o
  -7   8  14     1427.94     1522.38     43.77 o
  -6   8  14      616.23      623.40     49.85 o
  -5   8  14     2609.16     2714.04    129.36 o
  -4   8  14      344.02      353.09     20.30 o
  -3   8  14       63.59       38.54     15.50 o
  -2   8  14      418.69      432.48     36.40 o
  -1   8  14      700.71      788.04     76.74 o
   0   8  14       58.56       46.97     22.78 o
   1   8  14     1433.11     1428.84     63.56 o
 -12   9  14      206.45      225.98     29.13 o
 -11   9  14        4.91       35.04     16.96 o
 -10   9  14      319.40      325.21     32.93 o
  -9   9  14      367.62      323.52     34.61 o
  -8   9  14      149.76      159.91     19.64 o
  -7   9  14      570.20      557.47     35.91 o
  -6   9  14      702.55      814.80     43.02 o
  -5   9  14        1.07        0.92     16.22 o
  -4   9  14      271.14      213.75     20.12 o
  -3   9  14      190.53      190.03     19.75 o
  -2   9  14      251.35      288.43     26.79 o
  -1   9  14        3.61       -9.97     25.41 o
   0   9  14      440.29      423.65     32.92 o
 -11  10  14        6.04       29.46     58.93 o
 -10  10  14       56.12      -17.92     24.90 o
  -9  10  14        1.74       18.87     20.25 o
  -8  10  14      316.76      316.99     24.35 o
  -7  10  14      413.44      414.06     36.26 o
  -6  10  14      431.44      373.26     38.15 o
  -5  10  14      197.54      205.81     21.98 o
  -4  10  14       15.69       11.71     23.22 o
  -3  10  14        1.23       -2.01     18.35 o
  -2  10  14        7.61       -0.52     18.59 o
  -1  10  14      170.11      116.58     37.70 o
  -8  11  14      234.18      168.65     25.91 o
  -7  11  14      240.92      142.22     35.87 o
  -6  11  14       96.95       94.07     26.10 o
  -5  11  14       57.06       32.15     23.20 o
  -4  11  14      135.81      109.38     23.71 o
  -3  11  14       17.71        7.54     45.91 o
 -16   1  15      244.14      217.27     21.60 o
 -15   1  15      231.53      281.29     23.76 o
 -14   1  15       16.52        2.21     16.71 o
 -13   1  15      223.77      195.74     19.41 o
 -12   1  15       52.94       51.93     16.53 o
 -11   1  15     1307.95     1376.58     38.37 o
 -10   1  15      268.44      290.28     19.98 o
  -9   1  15       21.85       32.34     17.35 o
  -8   1  15     1659.89     1648.33     40.25 o
  -7   1  15      991.04      989.21     24.12 o
  -6   1  15       98.41      111.51     10.90 o
  -5   1  15      641.24      648.72     23.15 o
  -4   1  15      109.72      125.11     13.16 o
  -3   1  15       68.70       63.96     12.20 o
  -2   1  15      277.99      239.17     25.40 o
  -1   1  15       11.27        7.71     13.55 o
   0   1  15       34.23       26.49     16.44 o
   1   1  15        9.98       20.99     18.96 o
   2   1  15      498.35      497.78     33.65 o
   3   1  15      238.31      232.48     35.09 o
 -16   2  15      723.44      778.17     36.71 o
 -15   2  15       88.43       91.46     19.86 o
 -14   2  15       31.25       14.44     17.06 o
 -13   2  15      585.24      566.72     25.09 o
 -12   2  15      274.16      313.22     20.21 o
 -11   2  15       38.65       36.95     17.07 o
 -10   2  15     1501.56     1481.37     44.94 o
  -9   2  15      221.15      242.98     20.02 o
  -8   2  15      208.32      188.94     16.88 o
  -7   2  15     2992.20     3005.22     63.42 o
  -6   2  15      468.66      464.75     18.52 o
  -5   2  15      419.47      475.63     20.18 o
  -4   2  15     3889.25     4010.27     89.21 o
  -3   2  15      691.37      693.64     25.14 o
  -2   2  15      467.06      459.11     24.60 o
  -1   2  15      154.55      183.66     19.01 o
   0   2  15      227.44      259.20     23.03 o
   1   2  15      846.72      828.09     41.74 o
   2   2  15      462.21      485.24     50.42 o
   3   2  15       98.18      101.22     25.97 o
 -16   3  15       60.44       75.49     44.74 o
 -15   3  15      757.29      810.53     31.99 o
 -14   3  15      410.73      427.44     23.43 o
 -13   3  15      171.12      174.74     17.68 o
 -12   3  15      571.91      583.47     22.91 o
 -11   3  15     2489.05     2658.62     73.44 o
 -10   3  15      524.78      605.65     27.19 o
  -9   3  15     1209.57     1267.17     36.96 o
  -8   3  15      988.81      937.44     34.83 o
  -7   3  15      900.24      843.33     28.86 o
  -6   3  15     1396.82     1362.38     37.00 o
  -5   3  15      972.19      978.44     26.44 o
  -4   3  15     2712.99     2759.06     71.01 o
  -3   3  15      778.52      782.80     27.21 o
  -2   3  15      925.32      958.69     44.00 o
  -1   3  15       87.23       74.19     18.69 o
   0   3  15      460.11      417.73     28.30 o
   1   3  15      131.61      122.22     23.93 o
   2   3  15      491.71      525.81     57.40 o
   3   3  15       24.16       33.14     43.17 o
 -15   4  15       24.20       39.16     21.01 o
 -14   4  15      460.26      430.32     27.25 o
 -13   4  15      359.97      400.82     29.49 o
 -12   4  15     1167.27     1244.94     34.56 o
 -11   4  15        4.30        0.27     20.82 o
 -10   4  15     3245.96     3343.97     89.99 o
  -9   4  15      497.61      565.03     23.89 o
  -8   4  15       15.16       23.09     12.97 o
  -7   4  15     1437.29     1424.50     44.58 o
  -6   4  15     1149.84     1145.27     33.28 o
  -5   4  15     1599.38     1706.02     44.88 o
  -4   4  15     3207.94     3352.16     76.17 o
  -3   4  15     4311.87     4393.78    105.36 o
  -2   4  15      797.54      804.34     50.63 o
  -1   4  15     1041.47     1107.49     57.39 o
   0   4  15      445.25      473.44     30.63 o
   1   4  15      695.48      652.00     45.78 o
   2   4  15      227.77      212.48     29.25 o
 -15   5  15      839.50      861.51     57.90 o
 -14   5  15       67.75      104.09     19.91 o
 -13   5  15       51.75       45.60     17.70 o
 -12   5  15       93.96      105.12     18.50 o
 -11   5  15     2969.65     2953.64     78.72 o
 -10   5  15      634.73      689.51     30.33 o
  -9   5  15     1714.53     1802.40     53.38 o
  -8   5  15     1465.63     1451.58     42.08 o
  -7   5  15      251.64      237.60     17.35 o
  -6   5  15       86.40       99.73     16.52 o
  -5   5  15     1149.43     1215.32     41.26 o
  -4   5  15     2125.00     2225.48     63.41 o
  -3   5  15       79.22       96.10     17.09 o
  -2   5  15     1063.23     1224.14     46.47 o
  -1   5  15       20.95        7.95     17.40 o
   0   5  15       12.21       -4.54     17.61 o
   1   5  15       25.68       37.82     20.79 o
   2   5  15      740.40      742.90     41.54 o
 -14   6  15       65.57       55.01     24.90 o
 -13   6  15       34.52       18.29     17.67 o
 -12   6  15      461.83      478.55     25.17 o
 -11   6  15      582.19      462.39     28.09 o
 -10   6  15     3718.37     3760.27    136.19 o
  -9   6  15      157.38      190.51     20.55 o
  -8   6  15       52.68       41.69     21.98 o
  -7   6  15       94.68       88.73     14.95 o
  -6   6  15        9.82       28.98     11.88 o
  -5   6  15     1401.78     1453.49     47.39 o
  -4   6  15     1184.01     1232.96     43.52 o
  -3   6  15     1024.46     1103.09     43.98 o
  -2   6  15        9.12       27.30     18.74 o
  -1   6  15      499.96      492.03     29.39 o
   0   6  15       21.19       11.44     19.67 o
   1   6  15       80.95       88.48     23.81 o
 -14   7  15       68.79       47.28     63.72 o
 -13   7  15        5.11        4.61     19.24 o
 -12   7  15       90.25       86.48     18.44 o
 -11   7  15      332.06      382.46     27.41 o
 -10   7  15        0.05       -6.68     19.87 o
  -9   7  15     1259.09     1249.84     44.80 o
  -8   7  15       16.03        4.87     16.41 o
  -7   7  15      425.11      353.05     28.60 o
  -6   7  15        6.89        0.72     13.30 o
  -5   7  15       24.97        8.31     12.95 o
  -4   7  15      243.25      258.90     22.41 o
  -3   7  15        0.44       11.83     19.42 o
  -2   7  15      518.17      501.19     31.75 o
  -1   7  15       79.88       41.75     21.68 o
   0   7  15        2.06       39.64     23.93 o
   1   7  15        8.64       34.16     24.21 o
 -13   8  15       61.26       30.98     20.41 o
 -12   8  15      157.21      133.41     19.69 o
 -11   8  15       12.84        3.35     23.06 o
 -10   8  15      331.31      260.71     26.76 o
  -9   8  15      129.31       93.24     26.36 o
  -8   8  15      192.25      194.80     19.90 o
  -7   8  15      213.79      191.67     19.28 o
  -6   8  15      124.22      113.12     17.50 o
  -5   8  15      121.09      102.50     20.42 o
  -4   8  15       23.69       22.70     18.10 o
  -3   8  15       34.87       32.65     21.82 o
  -2   8  15       22.49        7.66     21.67 o
  -1   8  15      116.76      139.33     25.14 o
   0   8  15      155.93      188.14     27.16 o
 -12   9  15      102.75      140.65     45.77 o
 -11   9  15      257.02      270.03     32.28 o
 -10   9  15       10.69       -9.74     19.67 o
  -9   9  15      114.47       62.95     19.41 o
  -8   9  15      484.83      479.76     57.35 o
  -7   9  15       69.04       25.40     18.38 o
  -6   9  15      365.73      334.64     23.71 o
  -5   9  15      189.47      179.68     19.23 o
  -4   9  15        4.07        0.01     17.09 o
  -3   9  15       30.15       13.74     20.21 o
  -2   9  15        3.61       21.13     23.94 o
  -1   9  15       78.27       59.61     24.72 o
 -10  10  15      291.10      236.42     30.65 o
  -9  10  15      718.06      723.93     48.68 o
  -8  10  15      349.02      268.64     32.94 o
  -7  10  15      645.15      664.09     64.53 o
  -6  10  15      691.05      722.81     67.77 o
  -5  10  15       13.65       35.41     19.85 o
  -4  10  15       29.42       12.42     18.87 o
  -3  10  15      880.89      901.26     96.86 o
  -7  11  15      292.35      216.52     58.24 o
  -6  11  15      353.87      225.43     54.13 o
 -16   0  16      533.51      400.27     33.65 o
 -15   0  16      972.67      982.42     53.71 o
 -14   0  16     1591.05     1651.17     73.94 o
 -13   0  16       55.85       19.60     24.87 o
 -12   0  16     5550.61     5507.77    330.26 o
 -11   0  16      360.81      359.21     38.92 o
 -10   0  16        3.49       39.58     27.35 o
  -9   0  16      397.74      403.69     37.50 o
  -8   0  16     1738.89     1795.98     66.26 o
  -7   0  16     2274.77     2255.48     70.86 o
  -6   0  16     1132.69     1131.06     42.39 o
  -5   0  16     2173.19     2036.32    105.47 o
  -4   0  16      445.88      453.57     33.96 o
  -3   0  16      564.34      522.28     36.54 o
  -2   0  16      573.67      572.02     54.81 o
  -1   0  16     1861.25     1745.28     95.58 o
   0   0  16       52.18       39.06     44.54 o
   1   0  16     1705.83     1756.13    124.02 o
   2   0  16      118.55      180.89     54.13 o
 -16   1  16     1276.63     1284.58     46.95 o
 -15   1  16      654.66      642.12     28.53 o
 -14   1  16      697.66      714.12     40.05 o
 -13   1  16     2971.33     2981.17     72.34 o
 -12   1  16       19.77       19.28     15.43 o
 -11   1  16       18.12       34.03     17.52 o
 -10   1  16      517.98      492.62     29.11 o
  -9   1  16      546.34      630.88     29.62 o
  -8   1  16      271.32      262.05     14.61 o
  -7   1  16     2903.98     3013.41     82.12 o
  -6   1  16     1732.92     1666.59     43.27 o
  -5   1  16      306.05      353.87     17.92 o
  -4   1  16     1286.06     1384.82     60.68 o
  -3   1  16      475.52      463.81     25.09 o
  -2   1  16      372.29      371.87     30.37 o
  -1   1  16       59.99       66.41     23.30 o
   0   1  16     1956.90     1935.65     65.45 o
   1   1  16      136.21      150.48     35.91 o
   2   1  16      743.32      809.70     52.05 o
 -16   2  16       28.30       -7.33     26.39 o
 -15   2  16      897.84      977.08     36.76 o
 -14   2  16      765.71      791.10     29.14 o
 -13   2  16      260.11      242.64     20.96 o
 -12   2  16      843.03      894.37     36.51 o
 -11   2  16      665.62      661.44     28.84 o
 -10   2  16      144.42      184.64     22.11 o
  -9   2  16       19.43       25.72     16.35 o
  -8   2  16     2393.24     2491.76     64.87 o
  -7   2  16     2482.08     2505.83     59.02 o
  -6   2  16      500.76      487.46     22.78 o
  -5   2  16     3311.52     3378.47     80.27 o
  -4   2  16       53.86       52.66     13.80 o
  -3   2  16        1.52        7.14     13.39 o
  -2   2  16      122.99      118.17     17.65 o
  -1   2  16      994.24      967.22     45.66 o
   0   2  16      181.24      179.16     21.70 o
   1   2  16      716.88      768.90     41.07 o
   2   2  16       83.71       45.30     24.14 o
 -15   3  16      372.20      358.58     23.91 o
 -14   3  16        4.72       13.63     16.72 o
 -13   3  16      621.78      540.64     22.84 o
 -12   3  16      266.27      218.66     22.57 o
 -11   3  16       78.57       52.91     18.03 o
 -10   3  16       89.87       96.44     16.03 o
  -9   3  16      206.18      225.75     20.15 o
  -8   3  16       29.71        8.28     13.03 o
  -7   3  16      923.89      900.03     25.72 o
  -6   3  16      107.43      112.53     13.26 o
  -5   3  16      360.56      399.09     21.34 o
  -4   3  16      736.36      761.29     29.50 o
  -3   3  16        2.86        9.12     15.68 o
  -2   3  16        0.42       -6.34     16.87 o
  -1   3  16      150.81      144.85     21.60 o
   0   3  16       97.89      107.25     21.73 o
   1   3  16       49.31       37.92     25.73 o
   2   3  16      300.20      351.86     39.49 o
 -15   4  16        9.94       44.09     20.37 o
 -14   4  16       13.60        5.55     17.83 o
 -13   4  16      301.45      302.68     23.39 o
 -12   4  16        1.52        7.28     19.72 o
 -11   4  16      170.75      124.39     18.36 o
 -10   4  16        0.20        4.47     16.50 o
  -9   4  16       54.43       46.61     14.49 o
  -8   4  16        6.71       -2.39     12.79 o
  -7   4  16       41.31       34.12     13.07 o
  -6   4  16        2.40        2.81     12.23 o
  -5   4  16      231.16      243.02     16.19 o
  -4   4  16      308.01      297.93     18.65 o
  -3   4  16      461.38      446.54     27.04 o
  -2   4  16       95.10      120.30     24.18 o
  -1   4  16      149.62      139.86     25.40 o
   0   4  16       42.40       11.31     22.85 o
   1   4  16      307.40      267.76     33.72 o
 -15   5  16       37.27       28.80     21.12 o
 -14   5  16        0.70      -15.84     19.70 o
 -13   5  16      108.32       88.12     21.28 o
 -12   5  16      557.11      546.90     30.40 o
 -11   5  16       83.90      133.46     21.56 o
 -10   5  16       41.04       36.69     18.51 o
  -9   5  16      398.63      419.92     21.28 o
  -8   5  16        7.12       10.32     12.72 o
  -7   5  16      252.28      246.48     16.98 o
  -6   5  16      371.20      388.95     23.19 o
  -5   5  16       34.26       33.09     16.33 o
  -4   5  16        2.28       -7.84     16.03 o
  -3   5  16      524.89      545.70     28.64 o
  -2   5  16       39.61       22.57     18.44 o
  -1   5  16      107.19      145.78     20.30 o
   0   5  16       47.63       47.28     26.48 o
   1   5  16       16.33       48.18     29.62 o
 -14   6  16      344.12      322.71     27.08 o
 -13   6  16       33.78       30.49     17.91 o
 -12   6  16      893.73      852.13     50.27 o
 -11   6  16      327.44      303.02     41.06 o
 -10   6  16      102.23       77.50     20.31 o
  -9   6  16      374.49      310.27     20.23 o
  -8   6  16      612.24      568.57     27.22 o
  -7   6  16      342.90      369.46     25.89 o
  -6   6  16      115.48      162.06     24.36 o
  -5   6  16      389.12      389.97     24.66 o
  -4   6  16      709.06      714.01     32.07 o
  -3   6  16       73.98       79.43     20.77 o
  -2   6  16      670.08      660.71     33.72 o
  -1   6  16      123.23      132.49     21.53 o
   0   6  16       35.51       24.87     20.27 o
 -13   7  16     1071.20     1048.32     60.02 o
 -12   7  16      286.39      315.35     37.84 o
 -11   7  16      186.41      186.52     24.14 o
 -10   7  16      533.61      511.44     38.35 o
  -9   7  16      477.34      505.08     35.85 o
  -8   7  16      102.42      100.36     17.54 o
  -7   7  16      763.62      748.00     39.12 o
  -6   7  16     1997.14     2221.33     76.21 o
  -5   7  16      172.31      138.22     21.05 o
  -4   7  16      686.20      662.41     31.73 o
  -3   7  16      750.29      845.96     40.32 o
  -2   7  16      495.85      479.87     31.16 o
  -1   7  16      149.51      152.48     24.62 o
   0   7  16      551.67      612.49     41.54 o
 -13   8  16      338.59      444.00     80.17 o
 -12   8  16     1644.11     1806.27    142.41 o
 -11   8  16       77.46       94.23     35.53 o
 -10   8  16      648.86      544.69     54.39 o
  -9   8  16      201.41      190.75     20.87 o
  -8   8  16     1106.59     1152.86     76.29 o
  -7   8  16     1885.04     1936.85     81.02 o
  -6   8  16      420.54      401.46     20.18 o
  -5   8  16      588.16      656.48     43.72 o
  -4   8  16      503.86      424.15     30.40 o
  -3   8  16       17.29       11.32     23.53 o
  -2   8  16      418.18      409.11     34.22 o
  -1   8  16      802.63      819.80     41.58 o
 -11   9  16       85.59       60.35     21.94 o
 -10   9  16       12.98       26.81     21.68 o
  -9   9  16      141.08      214.86     33.20 o
  -8   9  16       22.95        7.60     19.21 o
  -7   9  16      896.04      947.02     59.99 o
  -6   9  16      691.16      714.62     77.17 o
  -5   9  16      520.03      442.91     24.67 o
  -4   9  16      343.97      324.02     29.49 o
  -3   9  16       91.11       69.22     28.58 o
  -2   9  16      117.91      118.60     32.80 o
  -9  10  16       19.64      -10.86     21.67 o
  -8  10  16      813.96      795.84     61.15 o
  -7  10  16      112.69      108.98     21.26 o
  -6  10  16      184.10      145.20     20.72 o
  -5  10  16      239.23      211.81     22.45 o
  -4  10  16      148.42      123.33     48.65 o
 -16   1  17        9.59       -6.07     23.19 o
 -15   1  17      276.22      259.63     28.19 o
 -14   1  17      296.77      270.03     22.59 o
 -13   1  17       43.52       42.97     17.47 o
 -12   1  17       34.54       17.02     18.01 o
 -11   1  17      573.64      570.94     33.28 o
 -10   1  17      110.94      105.95     19.19 o
  -9   1  17       18.24       23.60     15.29 o
  -8   1  17      222.61      246.96     16.39 o
  -7   1  17        1.11        4.87     13.34 o
  -6   1  17        2.51       -4.45     12.67 o
  -5   1  17      564.47      587.57     27.57 o
  -4   1  17      346.65      376.81     23.82 o
  -3   1  17      260.03      233.67     22.00 o
  -2   1  17      244.50      222.89     28.32 o
  -1   1  17       40.01       62.33     24.57 o
   0   1  17        7.63      -17.34     32.45 o
   1   1  17       29.62       15.52     36.03 o
 -16   2  17      120.44      101.83     44.60 o
 -15   2  17        2.09       25.11     21.78 o
 -14   2  17      194.14      188.29     21.91 o
 -13   2  17       33.95        6.16     23.16 o
 -12   2  17     1623.63     1631.38     50.87 o
 -11   2  17       97.43       68.08     21.81 o
 -10   2  17     2645.11     2457.92     99.39 o
  -9   2  17      769.84      817.23     30.93 o
  -8   2  17      459.31      485.71     19.92 o
  -7   2  17      993.70     1023.90     35.42 o
  -6   2  17     1190.19     1245.95     56.84 o
  -5   2  17     1233.48     1208.64     43.23 o
  -4   2  17      231.45      241.00     17.74 o
  -3   2  17     2021.04     2063.37     64.50 o
  -2   2  17       10.28       -6.87     15.86 o
  -1   2  17      654.03      705.80     35.14 o
   0   2  17       11.41       15.72     19.17 o
   1   2  17       10.40        2.33     21.89 o
 -15   3  17      904.44      852.99     33.28 o
 -14   3  17      135.57      145.73     25.05 o
 -13   3  17      136.86      126.53     22.54 o
 -12   3  17      553.82      494.08     29.45 o
 -11   3  17     2533.53     2506.47    118.40 o
 -10   3  17        8.72       10.14     17.66 o
  -9   3  17     1000.31      957.58     35.42 o
  -8   3  17      137.46      194.95     14.95 o
  -7   3  17      168.01      135.23     16.43 o
  -6   3  17       58.96       61.02     16.11 o
  -5   3  17      378.02      418.98     22.79 o
  -4   3  17      811.45      880.62     33.11 o
  -3   3  17      276.76      253.96     22.45 o
  -2   3  17     2358.02     2347.62     79.91 o
  -1   3  17      373.69      353.51     27.50 o
   0   3  17      110.16       46.57     21.17 o
   1   3  17      462.81      468.35     34.93 o
 -15   4  17       54.77       42.71     22.30 o
 -14   4  17      363.68      343.50     32.15 o
 -13   4  17      924.43      918.12     81.59 o
 -12   4  17      693.25      740.87     33.12 o
 -11   4  17      246.70      219.02     21.49 o
 -10   4  17     4280.32     3898.75    282.98 o
  -9   4  17      499.70      487.40     22.48 o
  -8   4  17      545.27      501.33     25.66 o
  -7   4  17      507.28      474.45     22.40 o
  -6   4  17      659.67      641.77     24.39 o
  -5   4  17     2623.83     2665.19     77.90 o
  -4   4  17      924.03     1002.32     41.19 o
  -3   4  17     2068.18     2262.16    121.54 o
  -2   4  17      228.11      247.63     28.88 o
  -1   4  17      610.95      695.27     42.11 o
   0   4  17       17.75        8.33     23.12 o
 -14   5  17      263.81      325.27     24.99 o
 -13   5  17       21.27       28.74     23.28 o
 -12   5  17      250.22      252.76     24.58 o
 -11   5  17     1901.02     1952.45    100.97 o
 -10   5  17      135.58      104.51     20.32 o
  -9   5  17     1439.34     1474.33     45.74 o
  -8   5  17      670.70      663.18     55.90 o
  -7   5  17       11.80       20.40     16.56 o
  -6   5  17      178.89      157.58     18.77 o
  -5   5  17     1963.20     2078.26     71.28 o
  -4   5  17     1328.91     1370.06     46.00 o
  -3   5  17      886.41      972.97     61.53 o
  -2   5  17     2063.51     2400.30    148.12 o
  -1   5  17      117.37      167.36     28.84 o
   0   5  17       44.32       26.46     25.95 o
 -14   6  17       33.85       44.74     20.61 o
 -13   6  17       77.65       74.79     25.41 o
 -12   6  17      170.81      199.63     29.97 o
 -11   6  17      164.45      153.99     22.92 o
 -10   6  17      789.21      784.85     33.38 o
  -9   6  17      191.51      225.63     18.77 o
  -8   6  17      357.37      383.36     29.70 o
  -7   6  17        6.95      -22.92     29.08 o
  -6   6  17      270.79      266.18     23.13 o
  -5   6  17       22.75       23.30     18.21 o
  -4   6  17      306.69      288.05     23.09 o
  -3   6  17      569.34      606.93     44.11 o
  -2   6  17       54.10       79.71     30.16 o
  -1   6  17       49.80       54.03     27.72 o
 -13   7  17        1.54       27.12     25.53 o
 -12   7  17       34.93       58.85     24.56 o
 -11   7  17      559.93      520.68     30.43 o
 -10   7  17        2.69      -18.38     18.38 o
  -9   7  17      678.34      543.57     51.53 o
  -8   7  17       24.00        6.28     15.84 o
  -7   7  17      311.38      333.10     24.25 o
  -6   7  17      114.53      114.47     24.94 o
  -5   7  17       98.01       62.99     20.42 o
  -4   7  17       96.87       81.53     24.33 o
  -3   7  17      252.50      255.62     26.12 o
  -2   7  17      137.78      138.84     24.70 o
  -1   7  17       39.18       37.69     39.34 o
 -12   8  17       43.62       43.72     25.16 o
 -11   8  17      160.52      130.05     22.72 o
 -10   8  17      111.06       98.99     21.29 o
  -9   8  17       64.52       64.63     19.85 o
  -8   8  17      211.51      180.71     24.54 o
  -7   8  17      120.53      118.72     20.87 o
  -6   8  17       32.78       37.59     21.55 o
  -5   8  17      234.62      170.73     24.03 o
  -4   8  17       43.60       37.18     23.22 o
  -3   8  17       17.23       33.47     23.71 o
  -2   8  17      161.04      110.31     52.76 o
 -10   9  17       43.75       32.66     21.78 o
  -9   9  17        9.64       11.64     20.46 o
  -8   9  17      584.27      573.96     31.00 o
  -7   9  17      163.81      218.49     28.04 o
  -6   9  17      279.83      216.53     29.67 o
  -5   9  17      170.36      171.70     39.68 o
  -4   9  17       11.98       15.37     24.76 o
 -16   0  18       38.08       42.48     62.35 o
 -15   0  18      490.90      471.76     39.20 o
 -14   0  18     2150.99     2151.29    225.08 o
 -13   0  18     1735.66     1641.57    116.48 o
 -12   0  18      506.19      475.05     62.35 o
 -11   0  18      537.58      551.38     46.74 o
 -10   0  18      313.92      235.10     28.63 o
  -9   0  18      570.02      563.77     49.71 o
  -8   0  18     2334.63     2409.85     90.89 o
  -7   0  18      231.21      247.28     29.25 o
  -6   0  18     3139.24     2996.12    110.21 o
  -5   0  18      606.33      610.08     41.10 o
  -4   0  18      514.21      442.38     37.09 o
  -3   0  18      100.16       76.55     36.36 o
  -2   0  18       42.49       34.31     36.17 o
  -1   0  18     2453.77     2330.17    118.51 o
   0   0  18        8.72      -19.87     52.76 o
 -15   1  18      669.35      647.38     35.59 o
 -14   1  18      660.07      658.12     33.61 o
 -13   1  18     2226.10     2284.26    127.42 o
 -12   1  18        4.37       20.56     22.08 o
 -11   1  18      365.32      330.17     25.11 o
 -10   1  18     1134.80     1142.96     38.58 o
  -9   1  18      373.40      438.59     22.91 o
  -8   1  18        4.25        8.76     13.37 o
  -7   1  18     2011.88     2105.02     52.99 o
  -6   1  18      570.55      591.29     24.25 o
  -5   1  18      272.40      255.24     21.95 o
  -4   1  18      380.95      423.51     26.13 o
  -3   1  18       68.15       72.41     25.53 o
  -2   1  18      180.15      152.58     28.23 o
  -1   1  18      260.16      272.85     36.98 o
   0   1  18     1872.30     1844.64    116.14 o
 -15   2  18      414.22      400.70     31.06 o
 -14   2  18     2386.14     2329.19    125.54 o
 -13   2  18      368.61      307.85     24.99 o
 -12   2  18      892.07      948.89     43.95 o
 -11   2  18       48.65       77.71     20.49 o
 -10   2  18      358.66      316.68     21.85 o
  -9   2  18       16.53       23.54     13.93 o
  -8   2  18     1673.94     1741.92     45.57 o
  -7   2  18      516.91      482.62     24.37 o
  -6   2  18     1051.02     1067.52     45.81 o
  -5   2  18      212.38      225.41     18.03 o
  -4   2  18      764.06      750.08     28.16 o
  -3   2  18      286.40      294.42     30.86 o
  -2   2  18       15.89       42.00     25.98 o
  -1   2  18      734.04      642.64     46.38 o
   0   2  18        0.15      -35.50     35.50 o
 -15   3  18       39.35       26.65     25.26 o
 -14   3  18      162.15      125.14     24.79 o
 -13   3  18        6.87        4.31     20.80 o
 -12   3  18       92.06       80.62     22.76 o
 -11   3  18      150.99      123.60     21.44 o
 -10   3  18        4.13        4.56     18.23 o
  -9   3  18      375.71      349.19     27.26 o
  -8   3  18        0.45       -5.22     14.43 o
  -7   3  18      501.90      515.87     25.51 o
  -6   3  18      851.57      856.82     32.84 o
  -5   3  18      152.40      140.67     18.64 o
  -4   3  18      228.51      191.28     21.35 o
  -3   3  18        8.44      -14.61     18.01 o
  -2   3  18      106.25       86.54     21.56 o
  -1   3  18        1.42       44.67     21.10 o
   0   3  18      346.82      388.71     47.78 o
 -15   4  18        7.52       -1.03     28.85 o
 -14   4  18      150.46      129.46     28.32 o
 -13   4  18        3.90        2.59     21.83 o
 -12   4  18        2.90      -23.54     23.54 o
 -11   4  18       78.36       72.33     24.33 o
 -10   4  18       22.24       27.84     18.47 o
  -9   4  18       10.40       16.18     15.42 o
  -8   4  18       26.15       15.78     17.07 o
  -7   4  18      270.27      264.68     30.77 o
  -6   4  18       24.43       46.36     20.90 o
  -5   4  18      146.08      152.06     23.77 o
  -4   4  18      476.46      470.44     37.60 o
  -3   4  18      332.42      300.38     30.57 o
  -2   4  18      131.66      125.06     26.23 o
  -1   4  18        2.84      -23.44     23.44 o
 -14   5  18      152.36      118.96     28.96 o
 -13   5  18       52.22       30.80     30.01 o
 -12   5  18      336.61      327.22     26.07 o
 -11   5  18        6.29        0.04     19.02 o
 -10   5  18      388.22      322.50     33.96 o
  -9   5  18       40.86       69.05     18.79 o
  -8   5  18       19.67       18.29     20.61 o
  -7   5  18       65.33       61.29     18.31 o
  -6   5  18       56.67       65.49     18.02 o
  -5   5  18       70.89       81.59     18.40 o
  -4   5  18       58.62       36.16     37.38 o
  -3   5  18      170.15      186.52     30.34 o
  -2   5  18       96.17       52.23     26.39 o
  -1   5  18      164.36      143.40     29.08 o
 -14   6  18      183.44      300.14     51.83 o
 -13   6  18        9.82      -23.66     23.66 o
 -12   6  18      328.90      316.11     27.11 o
 -11   6  18      644.72      650.48     45.89 o
 -10   6  18        9.64       26.03     20.69 o
  -9   6  18      544.47      505.98     47.87 o
  -8   6  18      454.41      434.02     43.43 o
  -7   6  18      317.88      303.02     27.32 o
  -6   6  18      746.61      705.59     45.24 o
  -5   6  18      241.51      277.31     23.83 o
  -4   6  18       10.03       36.59     20.55 o
  -3   6  18        1.08       21.05     27.03 o
  -2   6  18       71.54       79.67     29.83 o
 -13   7  18     1018.90     1100.42    126.07 o
 -12   7  18        7.70       -0.45     22.95 o
 -11   7  18      340.60      363.11     38.56 o
 -10   7  18      603.36      514.90     36.55 o
  -9   7  18      377.61      369.42     47.88 o
  -8   7  18        3.15        4.99     19.41 o
  -7   7  18     1615.55     1657.36     77.07 o
  -6   7  18      371.38      417.89     27.77 o
  -5   7  18       83.32       49.54     20.86 o
  -4   7  18      326.94      344.21     29.03 o
  -3   7  18      679.40      618.29     35.03 o
 -11   8  18      586.75      613.30     46.12 o
 -10   8  18       37.43        7.71     20.01 o
  -9   8  18       39.20       40.69     22.39 o
  -8   8  18      300.14      340.17     34.43 o
  -7   8  18      215.38      171.71     27.87 o
  -6   8  18       43.88       56.37     24.65 o
  -5   8  18      470.13      437.06     62.21 o
  -4   8  18        5.59      -15.74     23.81 o
  -9   9  18      248.41      185.90     28.82 o
  -8   9  18       29.98       14.10     22.61 o
  -7   9  18     1009.89     1221.00    130.19 o
  -6   9  18      560.99      657.21    106.24 o
 -15   1  19      292.36      259.09     33.96 o
 -14   1  19       41.95       49.71     27.92 o
 -13   1  19      128.88      109.88     26.89 o
 -12   1  19      373.15      356.36     27.49 o
 -11   1  19      314.62      289.35     23.06 o
 -10   1  19      216.61      223.76     20.38 o
  -9   1  19      496.14      494.61     24.27 o
  -8   1  19       39.31       32.08     16.75 o
  -7   1  19      189.33      195.61     17.67 o
  -6   1  19      309.20      313.58     24.13 o
  -5   1  19      148.14      152.16     21.90 o
  -4   1  19      314.30      328.17     26.25 o
  -3   1  19       11.70       22.40     26.64 o
  -2   1  19      246.04      218.78     32.61 o
  -1   1  19        6.14       26.22     32.60 o
 -15   2  19        0.36       38.73     32.54 o
 -14   2  19       76.99       56.27     28.60 o
 -13   2  19      259.75      249.66     29.89 o
 -12   2  19       44.03       12.72     21.28 o
 -11   2  19      183.18      179.25     21.19 o
 -10   2  19      859.83      889.15     49.64 o
  -9   2  19      501.85      512.04     24.87 o
  -8   2  19      127.61      124.68     18.89 o
  -7   2  19       31.83        9.66     19.16 o
  -6   2  19      678.06      702.99     30.13 o
  -5   2  19        0.29        4.82     15.02 o
  -4   2  19      517.83      523.58     38.00 o
  -3   2  19      418.86      401.42     35.35 o
  -2   2  19        4.49        5.53     27.15 o
  -1   2  19       95.18      146.40     40.00 o
 -15   3  19      327.27      348.49     33.48 o
 -14   3  19      216.03      187.91     30.13 o
 -13   3  19        1.23       18.90     23.32 o
 -12   3  19      497.60      468.29     47.87 o
 -11   3  19     1011.54     1099.48     43.34 o
 -10   3  19      163.44      163.95     17.47 o
  -9   3  19     3198.76     3022.85     90.05 o
  -8   3  19      480.37      560.53     31.53 o
  -7   3  19      198.92      182.44     20.28 o
  -6   3  19      562.26      552.45     28.78 o
  -5   3  19      787.84      897.50     41.40 o
  -4   3  19      347.86      347.92     28.56 o
  -3   3  19      182.16      188.27     22.43 o
  -2   3  19      648.96      674.15     36.56 o
  -1   3  19       17.23      -19.51     32.05 o
 -14   4  19      147.38      197.86     26.43 o
 -13   4  19      774.15      735.03     47.37 o
 -12   4  19     1112.84     1201.37     67.25 o
 -11   4  19      402.71      383.16     30.35 o
 -10   4  19     2547.01     2496.32    102.41 o
  -9   4  19      429.50      357.95     22.83 o
  -8   4  19      664.59      587.16     34.95 o
  -7   4  19       66.00       72.22     28.38 o
  -6   4  19      316.96      363.27     29.52 o
  -5   4  19       56.25       51.06     22.58 o
  -4   4  19      223.24      257.70     31.16 o
  -3   4  19      859.58     1026.71     53.20 o
  -2   4  19       44.98       36.14     24.27 o
 -14   5  19       79.41       60.65     25.30 o
 -13   5  19      124.90       85.11     24.05 o
 -12   5  19      520.17      575.39     54.05 o
 -11   5  19      912.55     1051.58     47.68 o
 -10   5  19       93.19      126.76     20.85 o
  -9   5  19     1962.32     2120.13    180.89 o
  -8   5  19      176.51      180.56     24.02 o
  -7   5  19       10.68       14.03     18.14 o
  -6   5  19        8.05        0.22     22.11 o
  -5   5  19      573.63      591.61     42.23 o
  -4   5  19     2021.16     2199.80     88.60 o
  -3   5  19      199.47      219.52     37.69 o
  -2   5  19     1057.64     1029.80     75.40 o
 -13   6  19       44.70        4.17     26.58 o
 -12   6  19      659.71      718.57     41.99 o
 -11   6  19        6.44       15.10     21.84 o
 -10   6  19     1186.34     1121.48     81.34 o
  -9   6  19      203.76      166.78     21.17 o
  -8   6  19      686.89      687.80     63.18 o
  -7   6  19       17.05       18.22     22.11 o
  -6   6  19       43.40       26.30     19.75 o
  -5   6  19      331.08      283.44     24.04 o
  -4   6  19      498.72      477.77     40.48 o
  -3   6  19      176.05      184.66     44.11 o
 -12   7  19       20.89       34.31     21.82 o
 -11   7  19       39.75       38.38     23.97 o
 -10   7  19       44.89       64.98     22.73 o
  -9   7  19      589.81      506.76     77.93 o
  -8   7  19        0.91       24.14     24.98 o
  -7   7  19       55.43       41.84     25.80 o
  -6   7  19        7.34       16.00     21.20 o
  -5   7  19       41.71       57.99     23.49 o
  -4   7  19      535.74      489.36     43.41 o
 -10   8  19       93.71       53.44     32.17 o
  -9   8  19       51.52        8.66     22.22 o
  -8   8  19        0.65        2.44     26.14 o
  -7   8  19      121.51       83.89     26.89 o
  -6   8  19      248.98      212.34     35.41 o
 -15   0  20      502.12      457.09    113.06 o
 -14   0  20      726.24      692.00     60.04 o
 -13   0  20      501.61      483.96     50.04 o
 -12   0  20     1394.02     1342.80    101.06 o
 -11   0  20       16.46      -30.61     30.61 o
 -10   0  20       22.71       28.80     25.53 o
  -9   0  20      313.79      274.77     29.33 o
  -8   0  20     1895.50     1908.22     80.93 o
  -7   0  20        2.05       -5.39     43.42 o
  -6   0  20      916.98      979.36     55.61 o
  -5   0  20      418.45      400.03     39.18 o
  -4   0  20       79.86       91.67     40.32 o
  -3   0  20       51.06       62.97     39.69 o
  -2   0  20       11.59      -32.45     40.17 o
 -15   1  20      599.46      492.37     39.34 o
 -14   1  20      942.32      931.86     60.82 o
 -13   1  20     1791.10     1727.93    109.96 o
 -12   1  20       63.33       36.50     20.59 o
 -11   1  20      448.17      452.14     25.89 o
 -10   1  20      153.94      177.28     20.16 o
  -9   1  20     1510.26     1471.94     79.22 o
  -8   1  20        7.10       26.98     17.63 o
  -7   1  20     2772.09     2796.00     76.28 o
  -6   1  20      176.67      175.50     25.57 o
  -5   1  20      481.00      433.37     36.36 o
  -4   1  20     1054.44     1069.01     53.62 o
  -3   1  20       60.55      113.18     30.36 o
  -2   1  20      361.02      304.72     36.37 o
 -15   2  20      558.74      434.04     57.41 o
 -14   2  20      386.12      429.00     36.27 o
 -13   2  20       65.43      108.48     25.30 o
 -12   2  20      406.30      370.05     28.92 o
 -11   2  20       31.20       32.47     16.65 o
 -10   2  20       78.84       42.11     18.51 o
  -9   2  20      214.77      230.30     24.46 o
  -8   2  20      633.91      710.49     30.81 o
  -7   2  20      264.62      261.84     21.43 o
  -6   2  20      525.98      515.74     32.75 o
  -5   2  20      399.98      404.99     31.11 o
  -4   2  20        1.67      -26.53     26.53 o
  -3   2  20        3.87        4.54     27.91 o
  -2   2  20       11.32        4.67     33.11 o
 -14   3  20      361.34      354.98     34.98 o
 -13   3  20      407.31      392.53     33.16 o
 -12   3  20      273.12      199.49     25.47 o
 -11   3  20        2.09       17.25     16.93 o
 -10   3  20        2.36       15.39     15.52 o
  -9   3  20       87.02       53.40     21.80 o
  -8   3  20       50.16       52.25     21.27 o
  -7   3  20     1130.25     1253.00     43.95 o
  -6   3  20       93.90       56.76     21.07 o
  -5   3  20       30.26        6.48     20.28 o
  -4   3  20       14.07       26.70     27.79 o
  -3   3  20        0.88      -37.23     48.31 o
 -14   4  20        4.71       24.69     30.05 o
 -13   4  20       54.27       10.32     27.72 o
 -12   4  20       40.68       38.80     25.73 o
 -11   4  20      312.30      234.86     22.39 o
 -10   4  20        8.83       18.74     17.35 o
  -9   4  20       28.31       30.86     23.50 o
  -8   4  20       49.83       54.40     28.77 o
  -7   4  20        5.72       43.46     23.13 o
  -6   4  20      633.65      577.87     35.39 o
  -5   4  20       18.27       33.54     26.60 o
  -4   4  20       99.94       55.03     26.51 o
  -3   4  20       35.20       24.61     39.76 o
 -13   5  20       41.25       42.87     28.90 o
 -12   5  20       97.69       63.60     23.54 o
 -11   5  20      171.99      184.26     23.46 o
 -10   5  20       74.23       66.47     26.38 o
  -9   5  20       85.84       57.89     22.93 o
  -8   5  20        4.56       -3.58     21.40 o
  -7   5  20      172.09      170.31     33.66 o
  -6   5  20      353.92      384.60     42.13 o
  -5   5  20       98.60       85.96     26.47 o
  -4   5  20      748.81      811.96     50.29 o
 -12   6  20      144.10      135.49     25.92 o
 -11   6  20      210.57      142.08     24.78 o
 -10   6  20        0.01      -13.82     20.10 o
  -9   6  20       69.26       40.18     28.98 o
  -8   6  20      900.68      773.96     66.46 o
  -7   6  20        1.41       -1.81     34.39 o
  -6   6  20      283.78      294.05     31.54 o
  -5   6  20      420.48      480.85     58.66 o
 -11   7  20      394.50      364.88     87.29 o
 -10   7  20      532.58      471.94     70.25 o
  -9   7  20      255.08      186.94     47.77 o
  -8   7  20      158.84      164.20     27.89 o
  -7   7  20      351.88      367.80     36.44 o
  -6   7  20      610.22      552.94     35.82 o
 -14   1  21      105.69       35.24     26.19 o
 -13   1  21      107.52       68.81     23.14 o
 -12   1  21       12.44        6.31     20.25 o
 -11   1  21      188.20      217.74     22.53 o
 -10   1  21        5.07       -6.58     17.81 o
  -9   1  21      157.04      148.08     23.25 o
  -8   1  21      124.88      114.57     24.94 o
  -7   1  21        1.89        9.55     21.03 o
  -6   1  21      101.38       68.04     23.00 o
  -5   1  21      319.99      327.73     28.24 o
  -4   1  21      215.71      153.85     32.62 o
 -14   2  21      148.48      142.47     28.09 o
 -13   2  21      380.28      378.70     30.76 o
 -12   2  21       19.55        4.46     18.04 o
 -11   2  21      240.74      253.02     27.02 o
 -10   2  21     1157.72     1084.99     45.51 o
  -9   2  21       53.93       60.76     22.11 o
  -8   2  21      124.47      133.03     22.67 o
  -7   2  21      299.13      343.29     30.13 o
  -6   2  21       11.22       14.42     23.69 o
  -5   2  21        8.92       16.58     22.52 o
  -4   2  21      375.23      376.96     37.95 o
 -14   3  21       14.75       34.94     43.85 o
 -13   3  21       10.80       -1.73     27.38 o
 -12   3  21      435.72      391.98     25.64 o
 -11   3  21      723.88      759.45     52.25 o
 -10   3  21      193.50      189.29     28.40 o
  -9   3  21     1127.67     1123.17     62.78 o
  -8   3  21      258.43      268.34     28.37 o
  -7   3  21       13.46       -8.77     22.16 o
  -6   3  21      155.63      136.98     24.92 o
  -5   3  21      617.15      646.71     50.27 o
  -4   3  21      317.55      273.69     49.62 o
 -13   4  21      531.75      483.08     37.88 o
 -12   4  21      280.21      259.26     23.63 o
 -11   4  21      126.33      115.49     20.43 o
 -10   4  21     1316.00     1260.74     68.65 o
  -9   4  21       53.81       63.94     31.01 o
  -8   4  21      698.63      644.96     56.80 o
  -7   4  21      254.58      303.92     29.43 o
  -6   4  21       49.93       80.82     25.78 o
  -5   4  21        2.23        1.63     26.03 o
 -12   5  21      577.14      518.61     59.48 o
 -11   5  21     1306.54     1369.05     93.22 o
 -10   5  21        0.60       19.87     24.13 o
  -9   5  21     1485.23     1531.43     74.33 o
  -8   5  21      323.77      333.31     59.52 o
  -7   5  21        2.99      -15.02     29.75 o
  -6   5  21        5.71      -24.79     24.79 o
 -11   6  21       57.94       17.92     30.71 o
 -10   6  21      378.47      266.75     37.48 o
  -9   6  21      352.45      232.21     30.34 o
  -8   6  21       43.12       48.32     24.14 o
  -7   6  21      229.60      197.43     50.87 o
 -14   0  22      327.12      364.14     53.79 o
 -13   0  22     1047.24      977.21    117.85 o
 -12   0  22     1847.10     1769.18    197.68 o
 -11   0  22        9.98      -26.99     27.60 o
 -10   0  22      156.27      130.27     28.29 o
  -9   0  22      383.97      406.86     52.77 o
  -8   0  22     1973.20     1972.77    115.15 o
  -7   0  22        2.30      -13.01     31.05 o
  -6   0  22     1494.13     1432.20     74.77 o
  -5   0  22      142.79      212.76     48.90 o
 -14   1  22      569.35      534.93     55.92 o
 -13   1  22      586.64      605.61     34.92 o
 -12   1  22       37.02       54.78     21.91 o
 -11   1  22       71.16       79.48     20.77 o
 -10   1  22       34.13       26.28     23.87 o
  -9   1  22      396.63      294.52     26.73 o
  -8   1  22      100.32      106.73     26.63 o
  -7   1  22     1137.73     1181.74     45.63 o
  -6   1  22      120.63       70.26     29.31 o
  -5   1  22      244.79      286.41     35.95 o
 -13   2  22      445.58      416.25     32.38 o
 -12   2  22      475.95      434.18     35.36 o
 -11   2  22        4.55       15.23     19.87 o
 -10   2  22        1.77      -10.27     26.17 o
  -9   2  22       62.56       52.18     23.54 o
  -8   2  22     1713.83     1721.87     90.49 o
  -7   2  22        5.87        1.13     24.96 o
  -6   2  22      431.48      470.49     34.78 o
 -13   3  22      386.45      362.32     59.54 o
 -12   3  22      390.16      309.03     38.56 o
 -11   3  22       13.45       22.38     30.86 o
 -10   3  22        8.16        2.33     26.11 o
  -9   3  22       23.89        5.04     25.20 o
  -8   3  22        5.69      -14.25     46.87 o
  -7   3  22      231.03      260.78     37.97 o
  -6   3  22      176.99      142.71     35.48 o
 -12   4  22        0.16       46.20     25.88 o
 -11   4  22      326.16      228.00     27.87 o
 -10   4  22       20.95       63.63     32.75 o
  -9   4  22      140.37      164.92     33.18 o
  -8   4  22       17.03       -7.83     30.09 o
  -7   4  22        4.99      -12.16     30.81 o
 -10   5  22       23.30       35.11     43.05 o
  -9   5  22       54.57       70.19     44.50 o
  -8   5  22       79.32       71.94     67.83 o
 -12   1  23       23.47       17.49     29.95 o
 -11   1  23      156.09      131.69     26.38 o
 -10   1  23       64.80       14.40     29.40 o
  -9   1  23       12.17      -22.72     28.73 o
  -8   1  23      117.90      144.33     33.29 o
  -7   1  23       21.82       15.76     58.93 o
 -12   2  23      131.67       91.24     31.93 o
 -11   2  23      169.81      136.18     26.29 o
 -10   2  23      528.84      503.15     51.66 o
  -9   2  23        0.69        5.35     30.08 o
  -8   2  23      238.86      229.84     35.53 o
 -11   3  23      352.78      246.04     48.60 o
 -10   3  23      375.62      362.61     42.58 o
  -9   3  23      322.93      310.39     72.63 o
 
